# Supplementary material for: Excessive endometrial PlGF- Rac1 signalling underlies endometrial cell stiffness linked to pre-eclampsia
Source: Commun Biol. 2024 May 4;7:530. doi: 10.1038/s42003-024-06220-7 (PMC11069541; doi:10.1038/s42003-024-06220-7)
Supplement: Supplementary file 3 — Supplementary Data [file 42003_2024_6220_MOESM3_ESM.xlsx]

## Sheet: Fig 1
Con vs PlGF - Fig 1a proteomics
	Protein names	Gene names	x axis(Log2FC)	yaxis(-Log 10(p-value)
	Tubulin alpha-1A chain;Tubulin alpha-3E chain	TUBA1A;TUBA3E	0.7185	1.59637
	Plasminogen activator inhibitor 1	SERPINE1	0.69076	1.59348
	Prostaglandin reductase 1	PTGR1	0.66264	1.7703
	60S ribosomal protein L12	RPL12	0.60242	1.91656
	Hypoxia up-regulated protein 1	HYOU1	0.57395	1.31625
	Eukaryotic peptide chain release factor GTP-binding subunit ERF3A;Eukaryotic peptide chain release factor GTP-binding subunit ERF3B	GSPT1;GSPT2	0.46819	2.21801
	L-lactate dehydrogenase A chain	LDHA	0.45505	1.74906
	Signal recognition particle receptor subunit beta	SRPRB	0.44198	2.82908
	Nck-associated protein 1	NCKAP1	0.41423	2.57925
	Aminopeptidase N	ANPEP	0.38564	2.08426
	40S ribosomal protein S13	RPS13	0.38341	2.39327
	Isopentenyl-diphosphate Delta-isomerase 1	IDI1	0.36631	2.27977
	40S ribosomal protein S27;40S ribosomal protein S27-like	RPS27L	0.36413	1.30944
	40S ribosomal protein S5;40S ribosomal protein S5, N-terminally processed	RPS5	0.34968	1.42013
	Phenylalanine--tRNA ligase beta subunit	FARSB	0.34722	1.51908
	40S ribosomal protein S3	RPS3	0.33459	1.3073
	Ubiquitin-associated protein 2-like	UBAP2L	0.32791	2.78766
	T-complex protein 1 subunit eta	CCT7	0.32707	1.37047
	ATP-dependent 6-phosphofructokinase, platelet type	PFKP	0.31348	2.04938
	Niban-like protein 1	FAM129B	0.31117	1.668
	Ras-related protein Rap-1b;Ras-related protein Rap-1b-like protein	RAP1B	0.28567	1.47151
	Phosphoacetylglucosamine mutase	PGM3	0.27906	1.72854
	26S proteasome non-ATPase regulatory subunit 6	PSMD6	0.27552	2.17169
	E3 ubiquitin/ISG15 ligase TRIM25	TRIM25	0.27088	1.46503
	Glutathione S-transferase Mu 2	GSTM2	0.26367	1.58102
	Profilin;Profilin-2	PFN2	0.25975	2.44777
	Proteasome subunit alpha type;Proteasome subunit alpha type-6	PSMA6	0.25741	2.18722
	Leucine--tRNA ligase, cytoplasmic	LARS	0.25562	1.41192
	7-dehydrocholesterol reductase	DHCR7	0.24223	1.30213
	Monoglyceride lipase	MGLL	0.23069	1.6776
	Vesicle-fusing ATPase	NSF	0.22401	1.4327
	Peptidyl-prolyl cis-trans isomerase FKBP10	FKBP10	0.2163	1.7048
	Tyrosine--tRNA ligase, cytoplasmic;Tyrosine--tRNA ligase, cytoplasmic, N-terminally processed	YARS	0.21624	2.73438
	Glycogen phosphorylase, brain form	PYGB	0.21486	1.62673
	F-actin-capping protein subunit alpha-1	CAPZA1	0.2145	1.52592
	Heterogeneous nuclear ribonucleoprotein D-like	HNRNPDL	0.20061	1.3774
	Inorganic pyrophosphatase	PPA1	0.17695	2.55153
	Proliferation-associated protein 2G4	PA2G4	0.16257	2.51044
	Chloride intracellular channel protein 1	CLIC1	0.16153	1.30874
	Neuroblast differentiation-associated protein AHNAK	AHNAK	0.15875	1.78786
	Heterogeneous nuclear ribonucleoprotein K	HNRNPK	0.15398	1.42881
	Protein disulfide-isomerase TMX3	TMX3	0.14935	1.4768
	40S ribosomal protein S11	RPS11	0.14849	2.1813
	Eukaryotic translation initiation factor 4 gamma 1	EIF4G1	0.14485	1.64613
	Peroxiredoxin-6	PRDX6	0.14061	1.42425
	26S protease regulatory subunit 8	PSMC5	0.1212	1.62546
	Gelsolin	GSN	0.11613	1.82701
	Heterogeneous nuclear ribonucleoprotein Q	SYNCRIP	0.11582	1.35591
	Ras GTPase-activating-like protein IQGAP1	IQGAP1	0.11062	1.31589
	Annexin A2;Annexin;Putative annexin A2-like protein	ANXA2;ANXA2P2	0.06933	1.47747
	Alcohol dehydrogenase class-3	ADH5	0.299841	1.39346
	Vasodilator-stimulated phosphoprotein	VASP	0.340204	1.50937
	Probable ATP-dependent RNA helicase DDX5	DDX5	0.639114	1.39623
	14-3-3 protein zeta/delta	YWHAZ	0.690286	1.45183
	2-oxoglutarate dehydrogenase, mitochondrial	OGDH	-0.11855	1.34186
	Cullin-associated NEDD8-dissociated protein 1	CAND1	-0.11981	1.46243
	Peptidyl-prolyl cis-trans isomerase FKBP9	FKBP9	-0.13568	1.35876
	Calumenin	CALU	-0.13691	1.35073
	Catenin alpha-1	CTNNA1	-0.13968	1.4948
	N-acetylglucosamine-6-sulfatase	GNS	-0.14443	1.4633
	26S proteasome non-ATPase regulatory subunit 3	PSMD3	-0.15598	1.36685
	Heterogeneous nuclear ribonucleoprotein A1;Heterogeneous nuclear ribonucleoprotein A1, N-terminally processed;Heterogeneous nuclear ribonucleoprotein A1-like 2	HNRNPA1;HNRNPA1L2	-0.16208	1.74587
	Actin, cytoplasmic 2;Actin, cytoplasmic 2, N-terminally processed	ACTG1	-0.1641	1.94096
	Microtubule-associated protein RP/EB family member 1	MAPRE1	-0.16667	1.30727
	14-3-3 protein gamma;14-3-3 protein gamma, N-terminally processed	YWHAG	-0.19457	2.28671
		C21orf33	-0.2098	1.36462
	F-actin-capping protein subunit beta	CAPZB	-0.2126	1.44364
	Filamin-A	FLNA	-0.22244	1.9885
	LIM and SH3 domain protein 1	LASP1	-0.22416	1.88862
	SH3 domain-binding glutamic acid-rich-like protein	SH3BGRL	-0.23262	1.64903
	WD repeat-containing protein 1	WDR1	-0.23609	1.68381
	Beta-hexosaminidase;Beta-hexosaminidase subunit alpha	HEXA	-0.23779	2.77618
	60S ribosomal protein L26	RPL26	-0.24897	1.48329
	Collagen alpha-2(I) chain	COL1A2	-0.25075	1.31226
	Polyubiquitin-C;Ubiquitin;Ubiquitin-40S ribosomal protein S27a;Ubiquitin;40S ribosomal protein S27a;Ubiquitin-60S ribosomal protein L40;Ubiquitin;60S ribosomal protein L40;Polyubiquitin-B;Ubiquitin	UBC;UBB;RPS27A;UBA52	-0.25109	1.60425
	Astrocytic phosphoprotein PEA-15	PEA15	-0.25535	2.59036
	Synaptopodin-2	SYNPO2	-0.26253	2.26967
	Polymerase I and transcript release factor	PTRF	-0.26571	1.30437
	Calponin-1;Calponin	CNN1	-0.30285	1.59659
	Cysteine and glycine-rich protein 1	CSRP1	-0.32035	1.30925
	LIM domain only protein 7	LMO7	-0.33328	1.34255
	Gap junction alpha-1 protein	GJA1	-0.34677	1.61673
			-0.3554	1.68088
	Actin, alpha cardiac muscle 1;Actin, alpha skeletal muscle	ACTC1;ACTA1	-0.35749	1.74306
	Transmembrane emp24 domain-containing protein 2	TMED2	-0.3586	1.42561
	Caldesmon	CALD1	-0.36385	1.98998
		TPM1	-0.36397	1.82284
	Collagen alpha-1(I) chain	COL1A1	-0.39168	2.94768
	Eukaryotic translation initiation factor 3 subunit H	EIF3H	-0.40584	2.17665
	V-type proton ATPase subunit B, brain isoform	ATP6V1B2	-0.40862	1.41436
	A-kinase anchor protein 12	AKAP12	-0.4821	1.62096
	Serum deprivation-response protein	SDPR	-0.49669	1.42309
	Myosin regulatory light polypeptide 9	MYL9	-0.50863	1.50208
		TPM1	-0.51723	2.56155
	Uncharacterized protein C1orf198	C1orf198	-0.53545	1.69393
	Tropomyosin alpha-4 chain	TPM4	-0.53747	1.31529
	Cytochrome c oxidase subunit 3	MT-CO3	-0.60929	1.99852
	Vigilin	HDLBP	0.06903	0.43614
	EH domain-containing protein 1	EHD1	0.28907	0.61383
	Thioredoxin reductase 1, cytoplasmic	TXNRD1	0.10039	0.87182
	Glutathione peroxidase;Glutathione peroxidase 1	GPX1	0.10765	0.40786
	Basigin	BSG	0.20634	1.03235
	Spectrin beta chain, non-erythrocytic 1	SPTBN1	-0.00056	0.00425
	PDZ and LIM domain protein 2	PDLIM2	-0.18258	0.7938
	Clathrin heavy chain;Clathrin heavy chain 1	CLTC	0.04612	0.6066
	26S proteasome non-ATPase regulatory subunit 1	PSMD1	-0.11674	0.53639
	TAR DNA-binding protein 43	TARDBP;TDP43	0.10519	0.22324
	60S ribosomal protein L17	RPL17;RPL17-C18orf32	0.05065	0.23453
	AP-2 complex subunit mu	AP2M1	-0.01654	0.02888
	Ribosome maturation protein SBDS	SBDS	-0.11235	0.22893
	Tight junction protein ZO-1	TJP1	0.09713	0.43627
	Collagen alpha-1(VI) chain	COL6A1	-0.02531	0.08724
	Heterogeneous nuclear ribonucleoprotein M	HNRNPM	0.13268	0.72481
	Nodal modulator 2;Nodal modulator 1;Nodal modulator 3	NOMO3;NOMO1;NOMO2	0.25859	0.7602
	Proteasome activator complex subunit 2	PSME2	-0.08549	0.87348
	AP-2 complex subunit beta	AP2B1	0.02707	0.23843
	ATP-dependent RNA helicase DDX1	DDX1	-0.00081	0.00457
	26S protease regulatory subunit 10B	PSMC6	0.09366	0.21652
	Voltage-dependent anion-selective channel protein 2	VDAC2	0.08823	0.2261
	Protein-L-isoaspartate O-methyltransferase;Protein-L-isoaspartate(D-aspartate) O-methyltransferase	PCMT1	0.15265	0.32606
	Torsin-1A-interacting protein 1	TOR1AIP1	0.17663	0.46975
	Integrin-linked protein kinase	ILK	0.18013	0.6557
	Neutral cholesterol ester hydrolase 1	NCEH1	0.15886	0.95099
	Glutathione S-transferase Mu 3	GSTM3	0.16448	0.33188
	Transmembrane emp24 domain-containing protein 7	TMED7-TICAM2;TMED7	0.1016	0.11689
	N-alpha-acetyltransferase 15, NatA auxiliary subunit	NAA15	0.95344	0
	Serine/arginine-rich splicing factor 7	SRSF7	0.05292	0
	40S ribosomal protein S15	RPS15	0.61192	0.67065
	Translationally-controlled tumor protein	TPT1	-0.04271	0.07399
	40S ribosomal protein SA	RPSA	0.15845	0.70598
	Enoyl-CoA delta isomerase 2, mitochondrial	ECI2	0.07666	0.15842
	Calpain small subunit 1	CAPNS1	-0.04808	0.19095
	Dolichyl-diphosphooligosaccharide--protein glycosyltransferase 48 kDa subunit	DDOST	0.13201	0.5369
	Prolyl endopeptidase FAP;Antiplasmin-cleaving enzyme FAP, soluble form	FAP	-0.07127	0.18935
	ATP-dependent RNA helicase DDX3X;ATP-dependent RNA helicase DDX3Y	DDX3X;DDX3Y	0.07555	1.11516
	Hydroxyacyl-coenzyme A dehydrogenase, mitochondrial	HADH	0.27685	0.29041
	Heat shock 70 kDa protein 1B;Heat shock 70 kDa protein 1A	HSPA1B;HSPA1A	0.00041	0.0026
	Glucosylceramidase	GBA	0.14839	0.43475
	Single-stranded DNA-binding protein, mitochondrial	SSBP1	-0.06279	0.15084
		HLA-A	0.04675	0.12659
	Poly(U)-binding-splicing factor PUF60	PUF60	-0.1435	0.20224
	Matrin-3	MATR3	0.12607	0.75789
	Histone H2A type 2-C;Histone H2A type 3;Histone H2A type 1-D;Histone H2A type 1;Histone H2A type 2-A;Histone H2A type 1-C;Histone H2A type 1-B/E;Histone H2A.J;Histone H2A type 1-H;Histone H2A type 1-J;Histone H2A type 1-A;Histone H2A;Histone H2AX;Histone H2A.Z;Histone H2A.V	HIST2H2AC;HIST3H2A;HIST1H2AD;HIST1H2AG;HIST2H2AA3;HIST1H2AC;HIST1H2AB;H2AFJ;HIST1H2AH;HIST1H2AJ;HIST1H2AA;H2AFX;H2AFZ;H2AFV	-0.19921	0.12842
	Polypyrimidine tract-binding protein 1	PTBP1	0.2367	0.48998
	Protein enabled homolog	ENAH	-0.17706	0.88185
		HLA-C	-0.31681	0.91651
	Paxillin	PXN	0.11059	0.44053
	Cathepsin D;Cathepsin D light chain;Cathepsin D heavy chain	CTSD	-0.00032	0.00156
	Dihydropyrimidinase-related protein 2	DPYSL2	0.00238	0.02969
	HLA class I histocompatibility antigen, B-7 alpha chain	HLA-B	-0.10304	1.27092
	Bcl-2-associated transcription factor 1	BCLAF1	-0.16756	0.49454
	Lysosome membrane protein 2	SCARB2	0.38632	1.28063
	HLA class I histocompatibility antigen, A-3 alpha chain	HLA-A	-0.12477	0.21128
	Probable ATP-dependent RNA helicase DDX17	DDX17	0.06724	0.34127
	D-3-phosphoglycerate dehydrogenase	PHGDH	-0.07482	0.22047
	Leukocyte surface antigen CD47	CD47	0.27915	0.39466
	Catenin beta-1	CTNNB1	-0.1002	0.48278
	40S ribosomal protein S14	RPS14	-0.06074	0.18284
	40S ribosomal protein S24	RPS24	-0.0596	0.17766
	Peroxisomal multifunctional enzyme type 2;(3R)-hydroxyacyl-CoA dehydrogenase;Enoyl-CoA hydratase 2	HSD17B4	0.17901	0.69814
	Casein kinase II subunit alpha;Casein kinase II subunit alpha 3	CSNK2A1;CSNK2A3	-0.02198	0.17206
	Tripeptidyl-peptidase 1	TPP1	0.07854	0.2847
	Translocon-associated protein subunit alpha	SSR1	0.11939	0.4497
	Phosphoglucomutase-1	PGM1	0.23283	0.8446
	60S ribosomal protein L29	RPL29	0.03283	0.06447
	Thyroid hormone receptor-associated protein 3	THRAP3	-0.47422	0.9474
	Minor histocompatibility antigen H13	HM13	0.11414	0.33155
	Protein DEK	DEK	0.20665	0.48015
	Tubulin-folding cofactor B	TBCB	-0.00914	0.01293
	Xaa-Pro dipeptidase	PEPD	0.03627	0.24142
	45 kDa calcium-binding protein	SDF4	0.05715	0.39362
	Trans-Golgi network integral membrane protein 2	TGOLN2	0.16696	0.59259
	Adenosine kinase	ADK	0.24616	0.74063
	L-lactate dehydrogenase B chain;L-lactate dehydrogenase	LDHB	0.18946	0.82875
	Phosphatidylinositide phosphatase SAC1	SACM1L	0.01301	0.02406
	Catenin delta-1	CTNND1	-0.2307	1.13607
	Signal transducer and activator of transcription 1-alpha/beta;Signal transducer and activator of transcription	STAT1	0.08654	0.63184
	Histidine--tRNA ligase, cytoplasmic	HARS	0.21381	0.69224
	Prelamin-A/C;Lamin-A/C	LMNA	-0.17641	0.43444
	Platelet-activating factor acetylhydrolase IB subunit alpha	PAFAH1B1	0.00374	0.0081
	Alanine--tRNA ligase, cytoplasmic	AARS	0.11175	0.8745
	Protein TFG	TFG	-0.08479	0.26466
	Glycine--tRNA ligase	GARS	0.14471	0.61236
	Inverted formin-2	INF2	0.22253	0.72741
	Ubiquitin-like modifier-activating enzyme 6	UBA6	0.08112	0.20777
	Aconitate hydratase, mitochondrial	ACO2	0.11253	0.31681
	Phosphoglycolate phosphatase	PGP	0.1877	0.26183
	ADP-sugar pyrophosphatase	NUDT5	0.20619	0.88576
	Tetraspanin;CD81 antigen	CD81	0.31564	0.31128
	Eukaryotic translation initiation factor 3 subunit L	EIF3L	0.14595	0.70512
	Copine-1	CPNE1	-0.0929	0.47368
	Coatomer subunit delta	ARCN1	0.09142	0.49138
	Syntaxin-12	STX12	-0.13727	0.36038
	Ribose-phosphate pyrophosphokinase 1;Ribose-phosphate pyrophosphokinase 3	PRPS1;PRPS1L1	-0.11618	0.20787
	Polyadenylate-binding protein;Polyadenylate-binding protein 4	PABPC4	0.09929	0.29643
	Heterogeneous nuclear ribonucleoproteins C1/C2	HNRNPC	-0.68921	0.75022
	Calponin;Calponin-2	CNN2	-0.14701	1.17387
	Syntenin-1	SDCBP	0.20374	0.52763
	Citrate synthase, mitochondrial;Citrate synthase	CS	0.61444	0.43298
	NAD(P)H dehydrogenase [quinone] 1	NQO1	0.74398	0.46787
	Protein transport protein Sec61 subunit alpha isoform 1	SEC61A1	0.17362	0.4747
	Serine/threonine-protein kinase 24;Serine/threonine-protein kinase 24 36 kDa subunit;Serine/threonine-protein kinase 24 12 kDa subunit;Serine/threonine-protein kinase 26;Serine/threonine-protein kinase 25	STK24;STK25;STK26	-0.16376	0.24416
	Actin-related protein 3	ACTR3	0.04845	0.3169
	Interleukin enhancer-binding factor 2	ILF2	0.06275	0.15808
	GTP-binding nuclear protein Ran	RAN	-0.09009	0.79546
	Eukaryotic translation initiation factor 3 subunit C;Eukaryotic translation initiation factor 3 subunit C-like protein	EIF3C;EIF3CL	0.10963	0.9209
	Prothymosin alpha;Prothymosin alpha, N-terminally processed;Thymosin alpha-1	PTMA	-0.2408	0.58123
	Transcription elongation factor B polypeptide 2	TCEB2	-0.02278	0.1672
	MICOS complex subunit MIC60	IMMT	0.15835	0.73555
	Protein CutA	CUTA	-0.14415	0
	Sorcin	SRI	-0.23752	0
	Cadherin-2	CDH2	0.04292	0.07864
	Acylamino-acid-releasing enzyme	APEH	0.14611	0.5407
	Myotrophin	MTPN	-0.03897	0.09762
	FERM, RhoGEF and pleckstrin domain-containing protein 1	FARP1	-0.04637	0.17222
	60S ribosomal protein L24	RPL24	0.18792	0.62754
	Eukaryotic translation initiation factor 4 gamma 2	EIF4G2	0.11933	0.3851
	60S ribosomal protein L32	RPL32	-0.19636	0.46508
	Calcium/calmodulin-dependent protein kinase type II subunit delta	CAMK2D	-0.00451	0.01776
	Heterogeneous nuclear ribonucleoprotein A/B	HNRNPAB	0.13692	0.97095
	Transmembrane protein 33	TMEM33	0.15679	0.11957
	60S ribosomal protein L9	RPL9	0.52291	1.19571
	Septin-11	2022-09-11	-0.04768	0.20985
	Protein transport protein Sec31A	SEC31A	-0.01825	0.14516
	Cytochrome b5 type B	CYB5B	0.15096	0.47695
	Prefoldin subunit 1	PFDN1	0.00997	0.02574
	Transcription elongation factor B polypeptide 1	TCEB1	-0.18831	0.5815
	Erlin-2	ERLIN2	0.28944	0.80621
	Tubulin-specific chaperone A	TBCA	-0.02732	0.22921
	S-phase kinase-associated protein 1	SKP1	0.0382	0.08695
	COP9 signalosome complex subunit 6	COPS6	-0.03233	0.09807
	Alpha-adducin	ADD1	0.09098	0.31795
	60S ribosomal protein L14	RPL14	0.06427	0.15752
	Ezrin	EZR	0.13012	0.48329
	Calpastatin	CAST	-0.05558	0.09928
	Microtubule-associated protein;Microtubule-associated protein 4	MAP4	-0.06024	0.27846
	Kinesin light chain 1	KLC1	0.1499	0.41404
	Eukaryotic translation initiation factor 4B	EIF4B	0.09212	0.76046
	Dynactin subunit 1	DCTN1;DKFZp686E0752	0.04213	0.70013
	Nascent polypeptide-associated complex subunit alpha;Nascent polypeptide-associated complex subunit alpha, muscle-specific form	NACA	-0.17015	0.59173
	Multifunctional protein ADE2;Phosphoribosylaminoimidazole-succinocarboxamide synthase;Phosphoribosylaminoimidazole carboxylase	PAICS	0.23671	1.2546
	Histone-binding protein RBBP7	RBBP7	-0.0307	0.10656
	Caveolin;Caveolin-2	CAV2	0.10393	0.13399
	Far upstream element-binding protein 1	FUBP1	0.00208	0.00616
	Dihydrolipoyl dehydrogenase;Dihydrolipoyl dehydrogenase, mitochondrial	DLD	-0.12475	0.4095
	Microtubule-associated protein 1A;MAP1A heavy chain;MAP1 light chain LC2	MAP1A	0.20701	1.07829
	Translin	TSN	0.06596	0.7904
	LanC-like protein 1	LANCL1	-0.03275	0.08815
	Band 4.1-like protein 2	EPB41L2	0.04779	0.96982
	Elongation factor 1-delta	EEF1D	-0.15362	0.99488
	Protein arginine N-methyltransferase 1	PRMT1	-0.06942	0.11723
	Puromycin-sensitive aminopeptidase	NPEPPS	0.20791	0.89598
	60S ribosomal protein L27a	RPL27A	0.01734	0.03488
	Heme-binding protein 1	HEBP1	-0.01606	0.04733
	26S proteasome non-ATPase regulatory subunit 9	PSMD9	-0.01633	0.03772
	CD166 antigen	ALCAM	0.07369	0.2655
	Dolichyl-diphosphooligosaccharide--protein glycosyltransferase subunit DAD1	DAD1	-0.12406	0.19339
	Prohibitin-2	PHB2	0.12751	1.0166
	4F2 cell-surface antigen heavy chain	SLC3A2	0.10952	0.41115
	Malectin	MLEC	0.08316	0.21895
	Uveal autoantigen with coiled-coil domains and ankyrin repeats	UACA	-0.32249	0.60783
	Protein transport protein Sec23A	SEC23A	-0.04216	0.1849
	Nucleosome assembly protein 1-like 1	NAP1L1	0.47646	1.07851
	Unconventional myosin-Ic	MYO1C	-0.02772	0.17798
	Glyoxalase domain-containing protein 4	GLOD4	-0.04144	0.10565
	Tetraspanin;CD63 antigen	CD63	-0.45508	0.79504
	Overexpressed in colon carcinoma 1 protein	C12orf75;OCC1	-0.30587	0.72067
	Coatomer subunit zeta-1	COPZ1	0.46322	0.80176
	Vacuolar protein sorting-associated protein 29	VPS29	0.09383	0.23946
	Myosin light polypeptide 6	MYL6	-0.16257	0.39499
	Insulin-like growth factor 2 mRNA-binding protein 2	IGF2BP2	0.30174	0.9658
	Alpha/beta hydrolase domain-containing protein 14B	ABHD14B	0.29423	0.66686
	Actin-related protein 2/3 complex subunit 4	ARPC4-TTLL3;ARPC4	0.50979	0.63688
	Translocation protein SEC62	SEC62	0.19577	0.59885
	Dipeptidyl peptidase 3	DPP3	-0.17968	0.61005
	DNA-(apurinic or apyrimidinic site) lyase;DNA-(apurinic or apyrimidinic site) lyase, mitochondrial	APEX1	0.14721	0
	Lamina-associated polypeptide 2, isoforms beta/gamma;Thymopoietin;Thymopentin;Lamina-associated polypeptide 2, isoform alpha;Thymopoietin;Thymopentin	TMPO	0.01443	0.05471
	Heterogeneous nuclear ribonucleoprotein H;Heterogeneous nuclear ribonucleoprotein H, N-terminally processed	HNRNPH1	-0.13679	0.52597
	Centrosomal protein of 170 kDa	CEP170	-0.45189	0.9501
	Inosine-5-monophosphate dehydrogenase 2	IMPDH2	0.11068	0.45729
	CD44 antigen	CD44	0.15476	0.73178
	Serine/threonine-protein phosphatase 5;Serine/threonine-protein phosphatase	PPP5C	-0.16104	0.439
	Trifunctional enzyme subunit alpha, mitochondrial;Long-chain enoyl-CoA hydratase;Long chain 3-hydroxyacyl-CoA dehydrogenase	HADHA	0.111	1.05421
	Acidic leucine-rich nuclear phosphoprotein 32 family member A	ANP32A	-0.01229	0.07124
	Aflatoxin B1 aldehyde reductase member 2	AKR7A2	0.18268	0.56285
	Ras-related protein Rab-11A;Ras-related protein Rab-11B	RAB11A;RAB11B	0.26725	0.388
	Cytochrome c oxidase subunit 5A, mitochondrial	COX5A	0.17874	0.7267
	Microtubule-actin cross-linking factor 1, isoforms 1/2/3/5	MACF1	0.06662	0.17379
	RNA-binding protein FUS	FUS	0.02102	0.10144
	Adenine phosphoribosyltransferase	APRT	0.08856	0.27625
	Very-long-chain (3R)-3-hydroxyacyl-CoA dehydratase 3	HACD3	-0.05486	0.07522
	RNA-binding protein EWS	EWSR1	-0.1837	0.47835
	Ubiquitin-conjugating enzyme E2 variant 1	TMEM189-UBE2V1;UBE2V1	0.10833	0.48264
	Mitochondrial 2-oxoglutarate/malate carrier protein	SLC25A11	0.0517	0.14824
	Eukaryotic translation initiation factor 5A;Eukaryotic translation initiation factor 5A-1;Eukaryotic translation initiation factor 5A-2;Eukaryotic translation initiation factor 5A-1-like	EIF5A;EIF5A2;EIF5AL1	-0.12098	0.36577
	40S ribosomal protein S15a	RPS15A	0.72019	0.94502
	Acyl carrier protein;Acyl carrier protein, mitochondrial	NDUFAB1	0.04195	0.0556
	Serine/arginine-rich splicing factor 2	SRSF2	-0.01003	0.03591
	Obg-like ATPase 1	OLA1	0.06038	0.34688
	Ubiquitin thioesterase OTUB1	OTUB1	0.0045	0.01033
	Hematological and neurological expressed 1 protein;Hematological and neurological expressed 1 protein, N-terminally processed	HN1	-0.06366	0.10196
	Ribosomal protein L19;60S ribosomal protein L19	RPL19	0.26091	0.58801
	Rho GDP-dissociation inhibitor 1	ARHGDIA	0.03585	0.36267
	Serine/arginine-rich splicing factor 1	SRSF1	-0.18786	0.3966
	Small nuclear ribonucleoprotein-associated proteins B and B;Small nuclear ribonucleoprotein-associated protein N	SNRPN;SNRPB	0.32217	0.98135
	60S ribosomal protein L18	RPL18	-0.13386	0.72648
	Myosin regulatory light chain 12A;Myosin regulatory light chain 12B	MYL12A;MYL12B	-0.09184	0.14314
	Purine nucleoside phosphorylase;S-methyl-5-thioadenosine phosphorylase	MTAP	-0.0566	0.19994
	Mitotic checkpoint protein BUB3	BUB3	-0.05683	0.12379
	Histone H3;Histone H3.2;Histone H3.1t;Histone H3.3;Histone H3.1;Histone H3.3C	H3F3B;HIST2H3A;HIST3H3;H3F3A;HIST1H3A;H3F3C	-0.62568	0.38261
	60S ribosomal protein L22	RPL22	-0.09794	0.42476
	Glucosidase 2 subunit beta	PRKCSH	-0.09143	0.54028
	Splicing factor U2AF 65 kDa subunit	U2AF2	0.18439	0.58197
	Eukaryotic translation initiation factor 3 subunit K	EIF3K	0.61793	0
	Coatomer subunit epsilon	COPE	0.10066	0.32014
	AP-2 complex subunit sigma	AP2S1	0.01006	0.03431
	PDZ and LIM domain protein 1	PDLIM1	-0.14479	0.57324
	Cytosolic acyl coenzyme A thioester hydrolase	ACOT7	-0.05892	0.08106
	AP-3 complex subunit beta-1	AP3B1	0.26669	0.7375
	26S proteasome non-ATPase regulatory subunit 11	PSMD11	0.35859	1.14486
	26S proteasome non-ATPase regulatory subunit 12	PSMD12	0.1116	0.31175
	Membrane-associated progesterone receptor component 1	PGRMC1	0.32051	0.80206
	Eukaryotic translation initiation factor 3 subunit F	EIF3F	0.27932	0.9563
	Importin-5	IPO5	0.01202	0.04534
	26S proteasome non-ATPase regulatory subunit 14	PSMD14	0.37475	0.64185
	Importin subunit alpha-4	KPNA3	0.14812	0
	Pyridoxal kinase	PDXK	0.08706	0.14464
	Heat shock protein beta-6	HSPB6	-0.18813	0.74663
	AP-3 complex subunit delta-1	AP3D1	-0.07459	0
	Programmed cell death protein 5	PDCD5	-0.11657	0.35699
	Proteasome subunit alpha type-7	PSMA7	0.11698	0.46253
	Tax1-binding protein 3	TAX1BP3	-0.12734	0.13017
	Hepatocyte growth factor-regulated tyrosine kinase substrate	HGS	0.05283	0.58226
	Protein phosphatase 1 regulatory subunit 12A	PPP1R12A	-0.043	0.28597
	Exportin-1	XPO1	0.04676	0.25547
	Actin-related protein 2/3 complex subunit 1B	ARPC1B	0.10182	0.47532
	Actin-related protein 2/3 complex subunit 2	ARPC2	0.01349	0.07025
	Actin-related protein 2/3 complex subunit 3	ARPC3	-0.0348	0.1155
	Membrane-associated progesterone receptor component 2	PGRMC2	-0.07311	0.2288
	Protein RER1	RER1	0.12533	0.70598
	Surfeit locus protein 4	SURF4	0.37492	0
	Eukaryotic translation initiation factor 3 subunit D	EIF3D	0.09302	0.19801
	Monocarboxylate transporter 4	SLC16A3	0.13681	0.34393
	Prolyl 4-hydroxylase subunit alpha-2	P4HA2	0.39412	1.17693
	Synaptobrevin homolog YKT6	YKT6	0.29131	0.94171
	Actin-related protein 2/3 complex subunit 5	ARPC5	-0.18821	0.45959
	Pre-mRNA-splicing factor ATP-dependent RNA helicase DHX15	DHX15	0.14967	0.63427
	Cytoplasmic dynein 1 light intermediate chain 2	DYNC1LI2	-0.01999	0.08406
	Thioredoxin-like protein 1	TXNL1	0.05806	0.1552
	Tumor protein D54	TPD52L2	-0.09831	0.32135
	ATPase ASNA1	ASNA1	-0.02798	0.04234
	Alpha-actinin-4	ACTN4	-0.07975	0.21744
	AP-1 complex subunit gamma-1	AP1G1	0.07933	0.42622
	Asparagine--tRNA ligase, cytoplasmic	NARS	0.12315	0.30179
	Unconventional myosin-Ib	MYO1B	-0.07188	0.34593
	EGF-like repeat and discoidin I-like domain-containing protein 3	EDIL3	0.0006	0.00152
	Sorting nexin-3	SNX3	-0.17337	0.94704
	Gremlin-1	GREM1	-0.11844	0.29589
	Procollagen-lysine,2-oxoglutarate 5-dioxygenase 3	PLOD3	0.11519	0.56599
	Perilipin-3	PLIN3	0.08713	0.74398
	UDP-glucose 6-dehydrogenase	UGDH	0.20177	0.93455
	General vesicular transport factor p115	USO1	0.09609	0.46881
	Histone H2B;Histone H2B type 1-L;Histone H2B type 1-M;Histone H2B type 1-N;Histone H2B type 1-H;Histone H2B type 2-F;Histone H2B type 1-C/E/F/G/I;Histone H2B type 1-D;Histone H2B type F-S;Histone H2B type 1-K	HIST1H2BN;HIST1H2BL;HIST1H2BM;HIST1H2BH;HIST2H2BF;HIST1H2BC;HIST1H2BD;H2BFS;HIST1H2BK	-0.46962	0.4793
	Endothelial differentiation-related factor 1	EDF1	-0.05091	0.44588
	DnaJ homolog subfamily A member 2	DNAJA2	-0.00229	0.00311
	Copine-3	CPNE3	0.05157	0.32626
	Programmed cell death protein 6	PDCD6	0.34144	1.10056
	Filamin-B	FLNB	0.0304	0.57913
	Vesicle-trafficking protein SEC22b	SEC22B	0.22023	0.95386
	Vacuolar protein sorting-associated protein 26A	VPS26A	0.21949	0.50647
	NADH dehydrogenase [ubiquinone] iron-sulfur protein 3, mitochondrial	NDUFS3	-0.03641	0.11433
	Barrier-to-autointegration factor;Barrier-to-autointegration factor, N-terminally processed	BANF1	0.06219	0.19951
	Cold shock domain-containing protein E1	CSDE1	0.26658	0.76506
	Cartilage-associated protein	CRTAP	0.01125	0.03357
	Eukaryotic translation initiation factor 3 subunit G	EIF3G	0.03905	0.13328
	Eukaryotic translation initiation factor 3 subunit J	EIF3J	0.08155	0.23117
	Isocitrate dehydrogenase [NADP] cytoplasmic	IDH1	0.14202	1.01977
	PRA1 family protein 3	ARL6IP5	0.2696	1.23778
	DnaJ homolog subfamily C member 8	DNAJC8	-0.04217	0.3205
	ATP synthase subunit d, mitochondrial	ATP5H	0.00369	0.02209
	Glutaredoxin-3	GLRX3	-0.07107	0.22915
	Signal recognition particle subunit SRP72	SRP72	0.05696	0.27629
	N(G),N(G)-dimethylarginine dimethylaminohydrolase 1	DDAH1	0.16822	0.51535
	Protein transport protein Sec24D	SEC24D	0.21103	0.45037
	Glutaminase kidney isoform, mitochondrial	GLS	0.16104	0.28315
	AP-2 complex subunit alpha-2	AP2A2	-0.04215	0.06623
	LETM1 and EF-hand domain-containing protein 1, mitochondrial	LETM1	0.19988	0.37233
	6-phosphogluconolactonase	PGLS	0.28524	0.67904
	Bifunctional 3-phosphoadenosine 5-phosphosulfate synthase 2;Sulfate adenylyltransferase;Adenylyl-sulfate kinase	PAPSS2	0.34095	1.10881
	Importin-7	IPO7	-0.04225	0.26987
	Activator of 90 kDa heat shock protein ATPase homolog 1	AHSA1	-0.02207	0.2662
	Persulfide dioxygenase ETHE1, mitochondrial	ETHE1	0.22611	0.64456
	Long-chain-fatty-acid--CoA ligase 3	ACSL3	0.31198	1.13928
	Serine/threonine-protein kinase OSR1	OXSR1	-0.00582	0.03176
	AP-2 complex subunit alpha-1	AP2A1	0.0605	0.22062
	BAG family molecular chaperone regulator 2	BAG2	-0.07373	0.17918
	BAG family molecular chaperone regulator 3	BAG3	-0.03004	0.07748
	Thioredoxin domain-containing protein 12	TXNDC12	-0.15534	0.36198
	Glutamate dehydrogenase 1, mitochondrial;Glutamate dehydrogenase 2, mitochondrial	GLUD1;GLUD2	0.18939	0.94412
	NADH-cytochrome b5 reductase 3;NADH-cytochrome b5 reductase 3 membrane-bound form;NADH-cytochrome b5 reductase 3 soluble form	CYB5R3	0.25377	1.268
	Glutathione reductase, mitochondrial	GSR	-0.16048	0.3168
	Superoxide dismutase [Cu-Zn]	SOD1	-0.1556	0.351
	Purine nucleoside phosphorylase	PNP	0.84688	0
	Hypoxanthine-guanine phosphoribosyltransferase	HPRT1	0.00669	0.00707
	Aspartate aminotransferase, mitochondrial	GOT2	0.78042	0.88529
	Epidermal growth factor receptor;Receptor protein-tyrosine kinase	EGFR	-0.10081	0.5282
	Phosphoglycerate kinase 1	PGK1	0.0839	0.58006
	Adenylate kinase isoenzyme 1	AK1	-0.06629	0.37161
	Fibronectin;Anastellin;Ugl-Y1;Ugl-Y2;Ugl-Y3	FN1	-0.09846	0.11168
	Transferrin receptor protein 1;Transferrin receptor protein 1, serum form	TFRC	-0.00286	0.00318
	Fructose-bisphosphate aldolase A;Fructose-bisphosphate aldolase	ALDOA	0.12018	1.07807
	Cystatin-B	CSTB	-0.18928	0.85464
	Annexin A1	ANXA1	-0.04993	0.31405
	Superoxide dismutase [Mn], mitochondrial	SOD2	0.06576	0.17935
	Ornithine aminotransferase, mitochondrial;Ornithine aminotransferase, hepatic form;Ornithine aminotransferase, renal form	OAT	0.21951	0.63126
	Glyceraldehyde-3-phosphate dehydrogenase	GAPDH	0.27612	0.67975
	Heat shock protein beta-1	HSPB1	0.00129	0.00441
	Dolichyl-diphosphooligosaccharide--protein glycosyltransferase subunit 1	RPN1	-0.07671	0.43422
	Dolichyl-diphosphooligosaccharide--protein glycosyltransferase subunit 2	RPN2	-0.01646	0.06713
	Guanine nucleotide-binding protein G(i) subunit alpha-2	GNAI2	-0.10578	0.27075
	Sodium/potassium-transporting ATPase subunit alpha-1	ATP1A1	0.15206	0.94208
	Plasminogen activator inhibitor 2	SERPINB2	0.38416	1.2682
	ADP/ATP translocase 2;ADP/ATP translocase 2, N-terminally processed	SLC25A5	0.10516	0.36999
	Ubiquitin-like protein ISG15	ISG15	-0.04179	0.0729
	Eukaryotic translation initiation factor 2 subunit 1	EIF2S1	-0.07619	0.38763
	Non-histone chromosomal protein HMG-17	HMGN2	-0.36675	0.7762
	60S acidic ribosomal protein P2	RPLP2	0.18038	0.64678
	60S acidic ribosomal protein P0;60S acidic ribosomal protein P0-like	RPLP0;RPLP0P6	0.24723	0.7193
	Fatty acid-binding protein, heart	FABP3	-0.31511	0
	Lupus La protein	SSB	-0.1032	0.54926
	Integrin beta-1	ITGB1	-0.04137	0.24152
	ATP synthase subunit beta, mitochondrial;ATP synthase subunit beta	ATP5B	-0.05556	0.61143
	Protein S100;Protein S100-A6	S100A6	0.14947	0.32308
	Alpha-enolase	ENO1	0.13954	1.09793
	Glycogen phosphorylase, liver form;Alpha-1,4 glucan phosphorylase	PYGL	0.19735	0.41344
	Glucose-6-phosphate isomerase	GPI	0.1339	0.44526
	Nucleophosmin	NPM1	0.15853	0.76899
		TPM3	-0.04997	0.13736
	Integrin alpha-V;Integrin alpha-V heavy chain;Integrin alpha-V light chain	ITGAV	0.08705	0.43914
	Acyl-CoA-binding protein	DBI	0.12374	0.44884
	Protein disulfide-isomerase	P4HB	0.03111	0.17119
	Histone H1.0;Histone H1.0, N-terminally processed	H1F0	-0.10198	0.13519
	Calpain-1 catalytic subunit	CAPN1	0.04507	0.38206
	Tubulin beta chain	TUBB	-0.07546	0.21728
	Beta-hexosaminidase subunit beta;Beta-hexosaminidase subunit beta chain B;Beta-hexosaminidase subunit beta chain A	HEXB	-0.1296	0.79811
	Profilin-1	PFN1	0.07593	0.59135
	Bifunctional glutamate/proline--tRNA ligase;Glutamate--tRNA ligase;Proline--tRNA ligase	EPRS	0.0727	0.49876
	Cathepsin B;Cathepsin B light chain;Cathepsin B heavy chain	CTSB	0.03219	0.0582
	Heat shock protein HSP 90-alpha	HSP90AA1	0.04225	0.23113
	Fumarate hydratase, mitochondrial	FH	-0.13233	0.35004
	Thrombospondin-1	THBS1	-0.00274	0.01434
	Annexin A6;Annexin	ANXA6	0.04405	0.32891
	Rho-related GTP-binding protein RhoC	RHOC	0.47715	0.80512
	Heat shock protein HSP 90-beta	HSP90AB1	-0.06421	0.87742
	Pyruvate dehydrogenase E1 component subunit alpha, somatic form, mitochondrial	PDHA1	-0.00772	0.02825
	Integrin alpha-5;Integrin alpha-5 heavy chain;Integrin alpha-5 light chain	ITGA5	0.07313	0
	Vimentin	VIM	-0.11062	0.69807
	Annexin A5;Annexin	ANXA5	-0.03259	0.11458
	Glutathione S-transferase P	GSTP1	0.0204	0.09751
	Galectin-1	LGALS1	-0.09607	1.19438
	Dihydropteridine reductase	QDPR	0.31273	0.89103
	High mobility group protein B1;Putative high mobility group protein B1-like 1	HMGB1;HMGB1P1	-0.31556	1.29789
	Clathrin light chain A	CLTA	-0.12077	0.35284
	Clathrin light chain B	CLTB	0.22293	1.04964
	Annexin;Annexin A4	ANXA4	0.26713	0.86311
	Platelet-derived growth factor receptor beta	PDGFRB	0.01686	0.02915
	Poly [ADP-ribose] polymerase 1	PARP1	0.28099	0.58535
	Leukotriene A-4 hydrolase	LTA4H	0.07687	0.26443
		CALM2;CALM3;CALM1	-0.05637	0.3233
	Thioredoxin	TXN	0.15335	0.5511
	Cytochrome c oxidase subunit 5B, mitochondrial	COX5B	0.05695	0.14632
	Carboxypeptidase;Lysosomal protective protein;Lysosomal protective protein 32 kDa chain;Lysosomal protective protein 20 kDa chain	CTSA	0.03481	0.08921
	cAMP-dependent protein kinase type I-alpha regulatory subunit;cAMP-dependent protein kinase type I-alpha regulatory subunit, N-terminally processed	PRKAR1A	0.34617	1.11867
	S-formylglutathione hydrolase	ESD	0.07904	0.17582
	60 kDa heat shock protein, mitochondrial	HSPD1	0.05947	0.31305
	78 kDa glucose-regulated protein	HSPA5	0.26593	1.22032
	Heat shock cognate 71 kDa protein	HSPA8	-0.03414	0.48091
	Solute carrier family 2, facilitated glucose transporter member 1	SLC2A1	-0.20649	1.00955
	Pyruvate dehydrogenase E1 component subunit beta, mitochondrial	PDHB	0.12532	0.29433
	Ras-related protein Ral-B;Ras-related protein Ral-A	RALB;RALA	0.15134	0.38381
	Lysosome-associated membrane glycoprotein 1	LAMP1	-0.16115	0.44718
	Glucose-6-phosphate 1-dehydrogenase	G6PD	0.05897	0.1613
	C-1-tetrahydrofolate synthase, cytoplasmic;Methylenetetrahydrofolate dehydrogenase;Methenyltetrahydrofolate cyclohydrolase;Formyltetrahydrofolate synthetase;C-1-tetrahydrofolate synthase, cytoplasmic, N-terminally processed	MTHFD1	0.11439	0.64677
	Polyadenylate-binding protein 1;Polyadenylate-binding protein;Polyadenylate-binding protein 3	PABPC1;PABPC3	0.00738	0.02637
	Cytochrome c oxidase subunit 6A1, mitochondrial	COX6A1	0.54215	0.5979
	Collagen alpha-2(VI) chain	COL6A2	-0.22256	0.8216
	Collagen alpha-3(VI) chain	COL6A3	0.01347	0.11547
	ADP/ATP translocase 3;ADP/ATP translocase 3, N-terminally processed	SLC25A6	0.17401	0.42287
	Creatine kinase B-type	CKB	-0.06779	0
	Alpha-actinin-1	ACTN1	-0.13105	0.49505
	X-ray repair cross-complementing protein 6	XRCC6	0.05459	0.29584
	X-ray repair cross-complementing protein 5	XRCC5	0.00095	0.00755
	Cytochrome c oxidase subunit 4 isoform 1, mitochondrial	COX4I1	0.11278	0.29519
	Lysosome-associated membrane glycoprotein 2	LAMP2	0.04499	0.08533
	Ribonuclease inhibitor	RNH1	-0.01428	0.05988
	Elongation factor 2	EEF2	0.16171	0.94377
	Protein disulfide-isomerase A4	PDIA4	0.12211	0.69859
	Prolyl 4-hydroxylase subunit alpha-1	P4HA1	-0.07804	0.78243
	Plastin-3	PLS3	0.0352	0.17029
	Electron transfer flavoprotein subunit alpha, mitochondrial	ETFA	-0.06492	0.50129
	cAMP-dependent protein kinase type II-alpha regulatory subunit	PRKAR2A	0.00399	0.01237
	Macrophage migration inhibitory factor	MIF	0.39162	0.76693
	Farnesyl pyrophosphate synthase	FDPS	0.06215	0.25133
	Alcohol dehydrogenase [NADP(+)]	AKR1A1	0.2572	1.19233
	Pyruvate kinase PKM;Pyruvate kinase	PKM	0.03182	0.1975
	Endoplasmin	HSP90B1	0.06303	0.6195
	Heterogeneous nuclear ribonucleoprotein L	HNRNPL	0.04945	0.13421
	Aspartate--tRNA ligase, cytoplasmic	DARS	0.09156	0.36766
	Aldose reductase	AKR1B1	-0.0886	0.25555
	Ras-related C3 botulinum toxin substrate 2	RAC2	0.23374	0.76375
	40S ribosomal protein S2	RPS2	0.03206	0.12011
	Metalloproteinase inhibitor 2	TIMP2	0.23584	1.16941
	Carbonyl reductase [NADPH] 1	CBR1	0.23931	0.65133
	Beta-galactosidase	GLB1	0.08807	0.15998
	Histone H1.5	HIST1H1B	-0.06446	0.17878
	Histone H1.2	HIST1H1C	0.0118	0.03197
	Sarcoplasmic/endoplasmic reticulum calcium ATPase 2	ATP2A2	0.0671	0.44794
	Stathmin	STMN1	-0.09568	0.63684
	High mobility group protein HMG-I/HMG-Y	HMGA1	0.24747	0.65884
	Aspartate aminotransferase, cytoplasmic	GOT1	0.02652	0.11435
	Protein kinase C alpha type	PRKCA	0.24019	0.91142
	Integrin alpha-2	ITGA2	0.1756	0
	Calpain-2 catalytic subunit	CAPN2	0.12984	0.97249
	ATP-dependent 6-phosphofructokinase, liver type	PFKL	0.10311	0.30653
	Galectin-3;Galectin	LGALS3	-0.11758	1.13558
	26S protease regulatory subunit 6A	PSMC3	-0.03696	0.16968
	T-complex protein 1 subunit alpha	TCP1	0.03984	0.15985
	60S ribosomal protein L35a	RPL35A	-0.15444	0.53279
	ADP-ribosylation factor 4	ARF4	0.28939	0.52898
	60S ribosomal protein L7	RPL7	-0.10084	0.43815
	Vinculin	VCL	-0.03519	0.19663
	Phosphoglycerate mutase 1	PGAM1	0.01723	0.08929
	ATP synthase-coupling factor 6, mitochondrial	ATP5J	0.02259	0.03586
	Nucleolin	NCL	-0.00274	0.01249
	Hexokinase-1	HK1	-0.20386	0.40717
	Spermidine synthase	SRM	-0.14948	0.35919
	Plasma membrane calcium-transporting ATPase 1;Calcium-transporting ATPase	ATP2B1	0.2309	0
	Eukaryotic translation initiation factor 2 subunit 2	EIF2S2	0.17182	0.78988
	Annexin A7	ANXA7	-0.07226	0.40079
	Ras-related protein Rab-3A	RAB3A	-0.39349	0.48135
	Ras-related protein Rab-3B	RAB3B	0.4441	0.80405
	Ras-related protein Rab-6A;Ras-related protein Rab-6B	RAB6A;RAB6B	0.13771	0.53048
	Proteasome subunit beta type-1	PSMB1	0.64459	0.82106
	Parathymosin	PTMS	-0.654	1.0223
	Cytoplasmic aconitate hydratase	ACO1	0.64012	1.26085
	5-nucleotidase	NT5E	0.1581	0.55281
	Voltage-dependent anion-selective channel protein 1	VDAC1	0.11672	0.31274
	Catechol O-methyltransferase	COMT	-0.1105	0.44649
	Protein-glutamine gamma-glutamyltransferase 2	TGM2	-0.00519	0.01368
	Trifunctional purine biosynthetic protein adenosine-3;Phosphoribosylamine--glycine ligase;Phosphoribosylformylglycinamidine cyclo-ligase;Phosphoribosylglycinamide formyltransferase	GART	0.25091	0.84082
	Non-specific lipid-transfer protein	SCP2	0.25946	0.67618
	Ubiquitin-like modifier-activating enzyme 1	UBA1	0.01043	0.07072
	Nucleoside diphosphate kinase;Nucleoside diphosphate kinase B;Putative nucleoside diphosphate kinase	NME1-NME2;NME2;NME1;NME2P1	0.18808	1.19102
	Heterogeneous nuclear ribonucleoproteins A2/B1	HNRNPA2B1	-0.10879	0.93837
	Cytochrome b-c1 complex subunit 2, mitochondrial	UQCRC2	0.3062	0.84065
	Integrin alpha-6;Integrin alpha-6 heavy chain;Integrin alpha-6 light chain;Processed integrin alpha-6	ITGA6	0.03727	0.10724
	Splicing factor, proline- and glutamine-rich	SFPQ	-0.02417	0.06865
	Peptidyl-prolyl cis-trans isomerase B	PPIB	1.0763	0.58506
	Tryptophan--tRNA ligase, cytoplasmic;T1-TrpRS;T2-TrpRS	WARS	0.2545	0.59099
	Adenosylhomocysteinase	AHCY	0.10345	0.49366
	Cofilin-1	CFL1	-0.07242	0.27962
	Plasma membrane calcium-transporting ATPase 4	ATP2B4	-0.05144	0.2053
	Thymidylate kinase	DTYMK	0.02237	0.07436
	Elongation factor 1-beta	EEF1B2	0.14713	0.79701
	ATP synthase F(0) complex subunit B1, mitochondrial	ATP5F1	0.60406	0.47714
	Acetyl-CoA acetyltransferase, mitochondrial	ACAT1	0.15779	0.82904
	40S ribosomal protein S12	RPS12	0.14803	0.46269
	ATP synthase subunit alpha, mitochondrial	ATP5A1	-0.01927	0.15391
	Proteasome subunit alpha type-1	PSMA1	0.02433	0.08053
	Proteasome subunit alpha type-3	PSMA3	0.02107	0.09949
	Proteasome subunit alpha type-4;Proteasome subunit alpha type;Proteasome subunit beta type	PSMA4	-0.00679	0.04003
	Moesin	MSN	0.09819	0.61796
	60S ribosomal protein L13	RPL13	0.04579	0.20031
	Protein S100-A4	S100A4	-0.16435	0.5464
	High mobility group protein B2	HMGB2	0.0561	0.11819
	Threonine--tRNA ligase, cytoplasmic	TARS	0.25979	1.00602
	Valine--tRNA ligase	VARS	-0.0293	0.08891
	Elongation factor 1-gamma	EEF1G	-0.07889	0.22483
	Erythrocyte band 7 integral membrane protein	STOM	0.03476	0.08282
	14-3-3 protein theta	YWHAQ	0.01927	0.23849
	60S ribosomal protein L10;60S ribosomal protein L10-like	RPL10;RPL10L	-0.05151	0.10311
	Collagen alpha-1(VIII) chain;Vastatin	COL8A1	-0.34525	0.66963
	Calreticulin	CALR	0.05242	0.223
	Calnexin	CANX	0.22205	0.84928
	Proteasome subunit alpha type-5	PSMA5	0.0476	0.65424
	Proteasome subunit beta type-4	PSMB4	-0.11449	0.48572
	Proteasome subunit beta type-6	PSMB6	0.02983	0.08556
	Proteasome subunit beta type-5	PSMB5	0.60167	1.29301
	Protein-lysine 6-oxidase	LOX	0.29571	1.26395
	NADH-ubiquinone oxidoreductase 75 kDa subunit, mitochondrial	NDUFS1	0.20647	0.30203
	Mitogen-activated protein kinase 1	MAPK1	-0.01214	0.06508
	Cytosol aminopeptidase	LAP3	0	0
	Transketolase	TKT	0.13406	0.57127
	Myristoylated alanine-rich C-kinase substrate	MARCKS	-0.07689	0.46553
	Endoplasmic reticulum resident protein 29	ERP29	0.20665	0.74508
	Flavin reductase (NADPH)	BLVRB	-0.05832	0
	Peroxiredoxin-5, mitochondrial	PRDX5	0.04415	0.13075
	Thioredoxin-dependent peroxide reductase, mitochondrial	PRDX3	0.13329	1.27084
	Enoyl-CoA hydratase, mitochondrial	ECHS1	-0.0702	0.3266
	UMP-CMP kinase	CMPK1	0.06307	0.35247
	Phosphatidylethanolamine-binding protein 1;Hippocampal cholinergic neurostimulating peptide	PEBP1	-0.10923	0.49701
	Protein disulfide-isomerase A3	PDIA3	0.0656	0.6071
	Serine/threonine-protein phosphatase 2A 65 kDa regulatory subunit A alpha isoform	PPP2R1A	-0.04826	0.46218
	Glycylpeptide N-tetradecanoyltransferase 1	NMT1	0.14114	0.72361
	Alpha-2-macroglobulin receptor-associated protein	LRPAP1	-0.02174	0.067
	Leukocyte elastase inhibitor	SERPINB1	-0.11868	0.28461
	Rab GDP dissociation inhibitor alpha	GDI1	0.18232	0.76689
	S-adenosylmethionine synthase isoform type-2	MAT2A	0.12665	0.38767
	DnaJ homolog subfamily A member 1	DNAJA1	0.03996	0.06304
	Cytochrome b-c1 complex subunit 1, mitochondrial	UQCRC1	-0.1231	0.17333
	3-hydroxyisobutyrate dehydrogenase, mitochondrial	HIBADH	0.02593	0.05651
	Bifunctional purine biosynthesis protein PURH;Phosphoribosylaminoimidazolecarboxamide formyltransferase;IMP cyclohydrolase	ATIC	0.2292	1.15633
	Heterogeneous nuclear ribonucleoprotein H3	HNRNPH3	0.0419	0.1785
	14-3-3 protein beta/alpha;14-3-3 protein beta/alpha, N-terminally processed	YWHAB	-0.01256	0.0456
	Stress-induced-phosphoprotein 1	STIP1	0.07899	0.56857
	Protein S100-A11;Protein S100-A11, N-terminally processed	S100A11	-0.01772	0.04802
	Peroxiredoxin-2	PRDX2	-0.1193	0.36145
	Interferon-induced guanylate-binding protein 1	GBP1	-0.06166	0.14027
	Kinesin-1 heavy chain	KIF5B	-0.0306	0.12213
	Serine hydroxymethyltransferase, mitochondrial;Serine hydroxymethyltransferase	SHMT2	0.02444	0.09075
	Heat shock 70 kDa protein 4	HSPA4	0.00525	0.0197
	Glypican-1;Secreted glypican-1	GPC1	0.40876	0
	Prohibitin	PHB	0.14164	0.95321
	Serpin B6	SERPINB6	0.10656	0.69409
	Radixin	RDX	0.00885	0.03701
	Myosin-9	MYH9	-0.1848	0.38019
	Coatomer subunit beta	COPB2	-0.10887	0.66254
	Glutaredoxin-1	GLRX	0.36848	0.68852
	26S protease regulatory subunit 7	PSMC2	0.10426	0.65891
	ADP-ribosylation factor-like protein 3	ARL3	0.1888	0.73318
	Dual specificity mitogen-activated protein kinase kinase 2	MAP2K2	-0.07499	0.46174
	ATP synthase subunit gamma, mitochondrial	ATP5C1	-0.03342	0.09531
	60S ribosomal protein L4	RPL4	-0.05198	0.19191
	Dihydrolipoyllysine-residue succinyltransferase component of 2-oxoglutarate dehydrogenase complex, mitochondrial	DLST	-0.15962	0.46135
	Transgelin-2	TAGLN2	-0.00957	0.09241
	Transaldolase	TALDO1	-0.0891	0.47751
	Electron transfer flavoprotein subunit beta	ETFB	0.17672	0.70548
	RNA-binding motif protein, X chromosome;RNA-binding motif protein, X chromosome, N-terminally processed;RNA binding motif protein, X-linked-like-1	RBMX;RBMXL1	-0.22794	0.94264
	V-type proton ATPase catalytic subunit A	ATP6V1A	0.11541	1.02367
	Stress-70 protein, mitochondrial	HSPA9	0.07727	0.46427
	40S ribosomal protein S19	RPS19	-0.09056	0.27402
	60S ribosomal protein L3	RPL3	-0.183	0.8392
	Macrophage-capping protein	CAPG	0.21562	0.65995
	Adenylyl cyclase-associated protein 2;Adenylyl cyclase-associated protein	CAP2	-0.01642	0.09511
	T-complex protein 1 subunit zeta	CCT6A	0.14257	0.99562
	Nicotinamide N-methyltransferase	NNMT	-0.20399	0
	60S ribosomal protein L13a	RPL13A;RPL13a	-0.18891	0.76824
	Malate dehydrogenase, cytoplasmic;Malate dehydrogenase	MDH1	0.14148	0.72284
	Malate dehydrogenase, mitochondrial;Malate dehydrogenase	MDH2	0.30612	0.7576
	Eukaryotic translation initiation factor 2 subunit 3;Putative eukaryotic translation initiation factor 2 subunit 3-like protein	EIF2S3;EIF2S3L	0.22895	0.40409
	Isoleucine--tRNA ligase, cytoplasmic	IARS	0.00523	0.0154
	Beta-centractin	ACTR1B	0.11708	0.363
	Leucine-rich PPR motif-containing protein, mitochondrial	LRPPRC	0.25376	1.29925
	60S ribosomal protein L35	RPL35	0.08177	0.32651
	Glycerol-3-phosphate dehydrogenase, mitochondrial	GPD2	0.25143	0.41996
	Ran-specific GTPase-activating protein	RANBP1	0.25374	1.00006
	26S protease regulatory subunit 6B	PSMC4	-0.12084	0.38503
	Ubiquitin carboxyl-terminal hydrolase 5	USP5	0.10764	0.61471
	Ran GTPase-activating protein 1	RANGAP1	0.08793	0
	ATP-dependent DNA helicase Q1	RECQL	0.19817	0.5182
	Crk-like protein	CRKL	-0.03165	0.10546
	60S ribosomal protein L5	RPL5	0.09993	0.51784
	60S ribosomal protein L21	RPL21	0.01096	0.02561
	60S ribosomal protein L28	RPL28	0.06988	0.19101
	40S ribosomal protein S9	RPS9	0.07691	0.85408
	40S ribosomal protein S10	RPS10	0.06397	0.10869
	Microtubule-associated protein 1B;MAP1B heavy chain;MAP1 light chain LC1	MAP1B	0.07899	0.30883
	Glucosamine-6-phosphate isomerase 1;Glucosamine-6-phosphate isomerase	GNPDA1	0.20055	0.96768
	Transcriptional coactivator YAP1	YAP1	0.15578	0.48536
	Glycogenin-1	GYG1	-0.14765	0.46687
	Dolichyl-diphosphooligosaccharide--protein glycosyltransferase subunit STT3A	STT3A	-0.02484	0.05657
	F-actin-capping protein subunit alpha-2	CAPZA2	0.04972	0.09252
	Glutamine--tRNA ligase	QARS	0.31199	0.73906
	ATP synthase subunit O, mitochondrial	ATP5O	0.54123	0.90749
	Prolyl endopeptidase	PREP	-0.10671	0.17478
	Lanosterol synthase	LSS	0.05431	0.16556
	26S proteasome non-ATPase regulatory subunit 8	PSMD8	0.24998	0.68324
	T-complex protein 1 subunit epsilon	CCT5	0.08098	0.42263
	Isocitrate dehydrogenase [NADP], mitochondrial	IDH2	0.30561	1.2969
	Phosphatidylinositol transfer protein beta isoform	PITPNB	-0.00964	0
	4-trimethylaminobutyraldehyde dehydrogenase	ALDH9A1	-0.03433	0.22495
	60S ribosomal protein L34	RPL34	0.31749	1.02417
	Protein ERGIC-53	LMAN1	0.13966	0.68418
	Fatty acid synthase;[Acyl-carrier-protein] S-acetyltransferase;[Acyl-carrier-protein] S-malonyltransferase;3-oxoacyl-[acyl-carrier-protein] synthase;3-oxoacyl-[acyl-carrier-protein] reductase;3-hydroxyacyl-[acyl-carrier-protein] dehydratase;Enoyl-[acyl-carrier-protein] reductase;Oleoyl-[acyl-carrier-protein] hydrolase	FASN	0.1388	0.86901
	T-complex protein 1 subunit gamma	CCT3	0.17348	0.96124
	Elongation factor Tu, mitochondrial	TUFM	-0.03969	0.28487
	Alpha-aminoadipic semialdehyde dehydrogenase	ALDH7A1	0.05652	0.14016
	Signal recognition particle 9 kDa protein	SRP9;DKFZp564M2223	0.0679	0.25382
	Serine--tRNA ligase, cytoplasmic	SARS	0.07178	0.25425
	Proteasome subunit beta type-3	PSMB3	0.28625	0.65742
	Proteasome subunit beta type-2	PSMB2	0.14958	0.30073
	Very long-chain specific acyl-CoA dehydrogenase, mitochondrial	ACADVL	0.21903	0.81869
	Transmembrane emp24 domain-containing protein 10	TMED10	0.22337	0.9355
	Histidine triad nucleotide-binding protein 1	HINT1	-0.08718	0.25821
	GMP synthase [glutamine-hydrolyzing]	GMPS	-0.01023	0.05072
	Guanine nucleotide-binding protein G(q) subunit alpha	GNAQ	0.09444	0.52683
	Rab GDP dissociation inhibitor beta	GDI2	0.26014	0.75637
	Emerin	EMD	-0.07136	0.27467
	Serpin H1	SERPINH1	0.03392	0.10042
	PDZ and LIM domain protein 4	PDLIM4	-0.20887	0
	Hsc70-interacting protein;Putative protein FAM10A5;Putative protein FAM10A4	ST13;ST13P5;ST13P4	-0.14489	0.5493
	Dynamin-2	DNM2	-0.05762	0.17367
	T-complex protein 1 subunit theta	CCT8	0.10867	0.94408
	T-complex protein 1 subunit delta	CCT4	0.18594	0.72905
	Annexin A11	ANXA11	0.14894	1.04314
	Ras-related protein Rab-5C	RAB5C	0.27515	0.28128
	Ras-related protein Rab-7a	RAB7A	0.17044	0.67991
	Galactokinase	GALK1	0.06353	0.11861
	Translocon-associated protein subunit delta	SSR4	0.28997	1.21933
	B-cell receptor-associated protein 31	BCAP31	-0.03845	0.1879
	Hepatoma-derived growth factor	HDGF	-0.0499	0.18277
	Heterogeneous nuclear ribonucleoprotein A3	HNRNPA3	0.04915	0.12295
	6-phosphogluconate dehydrogenase, decarboxylating	PGD	0.09053	1.09473
	Rap1 GTPase-GDP dissociation stimulator 1	RAP1GDS1	-0.00717	0.01788
	Heterogeneous nuclear ribonucleoprotein F;Heterogeneous nuclear ribonucleoprotein F, N-terminally processed	HNRNPF	0.10073	0.24354
	Spermine synthase	SMS	-0.04136	0.10188
	Biliverdin reductase A	BLVRA	0.11024	0.17225
	Tricarboxylate transport protein, mitochondrial	SLC25A1	0.13811	0.28476
	ATP-citrate synthase	ACLY	0.14073	1.13225
	Succinyl-CoA ligase [ADP/GDP-forming] subunit alpha, mitochondrial	SUCLG1	0.13644	0
	Coatomer subunit beta	COPB1	0.14829	0.50499
	Coatomer subunit alpha;Xenin;Proxenin	COPA	0.11462	0.43668
	Dipeptidyl peptidase 1;Dipeptidyl peptidase 1 exclusion domain chain;Dipeptidyl peptidase 1 heavy chain;Dipeptidyl peptidase 1 light chain	CTSC	0.08308	0.20474
	Activated RNA polymerase II transcriptional coactivator p15	SUB1	0.1983	0.67439
	Arginine--tRNA ligase, cytoplasmic	RARS	0.13864	0.50411
	Ubiquitin carboxyl-terminal hydrolase 14;Ubiquitin carboxyl-terminal hydrolase	USP14	-0.11949	0.51321
	Heat shock-related 70 kDa protein 2	HSPA2	-0.12431	0.70062
	Sodium/potassium-transporting ATPase subunit beta-3	ATP1B3	-0.21703	0.38894
	UV excision repair protein RAD23 homolog B	RAD23B	-0.15133	0.72192
	Delta-1-pyrroline-5-carboxylate synthase;Glutamate 5-kinase;Gamma-glutamyl phosphate reductase	ALDH18A1	-0.03831	0.1607
	Eukaryotic translation initiation factor 5	EIF5	-0.03124	0.08902
	26S proteasome non-ATPase regulatory subunit 4	PSMD4	0.0341	0.05962
	Exportin-2	CSE1L	0.09377	0.48455
	Transitional endoplasmic reticulum ATPase	VCP	0.10337	0.92636
	Trifunctional enzyme subunit beta, mitochondrial;3-ketoacyl-CoA thiolase	HADHB	-0.08137	0.43414
	Mesencephalic astrocyte-derived neurotrophic factor	MANF	-0.15985	0.63938
	Protein SEC13 homolog	SEC13	0.17035	0.29548
	Succinyl-CoA:3-ketoacid coenzyme A transferase 1, mitochondrial	OXCT1	0.10488	0.28836
	Eukaryotic translation initiation factor 3 subunit B	EIF3B	0.00735	0.02718
	Methionine--tRNA ligase, cytoplasmic	MARS	0.01862	0.0545
	Triosephosphate isomerase	TPI1	0.03812	0.20854
	Eukaryotic translation initiation factor 3 subunit E	EIF3E	0.02999	0.15591
	Protein transport protein Sec61 subunit beta	SEC61B	0.15669	0.675
	Eukaryotic initiation factor 4A-I	EIF4A1	0.01475	0.07928
	40S ribosomal protein S20	RPS20	0.00193	0.00348
	Protein S100-A10	S100A10	0.18642	0.47634
	Cell division control protein 42 homolog	CDC42	0.20028	0.15311
	Destrin	DSTN	-0.0997	0.40304
	Glia maturation factor beta	GMFB	0.18936	1.1954
	Signal peptidase complex subunit 3	SPCS3	0.05683	0.20341
	Ras-related protein Rab-2A	RAB2A	0.11998	1.16892
	Ubiquitin-conjugating enzyme E2 N;Putative ubiquitin-conjugating enzyme E2 N-like	UBE2N;UBE2NL	0.20159	0.65391
	Ras-related protein Rab-14	RAB14	-0.09394	0.10268
	Actin-related protein 2	ACTR2	0.09597	0.25528
	Alpha-centractin	ACTR1A	0.29133	0.72531
	COP9 signalosome complex subunit 2	COPS2	0.06138	0
	ADP-ribosylation factor 1;ADP-ribosylation factor 3	ARF1;ARF3	0.17376	0.16979
	ATP-binding cassette sub-family E member 1	ABCE1	0.27193	0
	40S ribosomal protein S3a	RPS3A	0.02934	0.16349
	60S ribosomal protein L15;Ribosomal protein L15	RPL15	-0.08302	0.24691
	60S ribosomal protein L27	RPL27	-0.00633	0.0203
	Transforming protein RhoA	RHOA	-0.36135	0.96083
	Rho-related GTP-binding protein RhoE	RND3;ARHE	0.40698	0
	10 kDa heat shock protein, mitochondrial	HSPE1	-0.09138	0.20624
	Beta-2-microglobulin;Beta-2-microglobulin form pI 5.3	B2M	-0.18615	0.91546
	Small ubiquitin-related modifier 2	SUMO2	-0.40907	1.168
	Ras-related protein R-Ras2	RRAS2	-0.10937	0
	40S ribosomal protein S7	RPS7	0.00131	0.00308
	Serine/threonine-protein phosphatase PP1-alpha catalytic subunit;Serine/threonine-protein phosphatase	PPP1CA	0.01043	0.03339
	Serine/threonine-protein phosphatase PP1-beta catalytic subunit;Serine/threonine-protein phosphatase	PPP1CB	-0.16039	0.21141
	26S protease regulatory subunit 4	PSMC1	-0.11968	0.79861
	40S ribosomal protein S8	RPS8	0.05526	0.62367
	40S ribosomal protein S16	RPS16	0.11434	0.5783
	14-3-3 protein epsilon	YWHAE	0.13583	0.95678
	40S ribosomal protein S23	RPS23	0.07397	0.20858
	40S ribosomal protein S18	RPS18	-0.02591	0.13382
	40S ribosomal protein S29	RPS29	-0.11324	0.19387
	Small nuclear ribonucleoprotein F	SNRPF	0	0
	Thymosin beta-4;Hematopoietic system regulatory peptide	TMSB4X	-0.06042	0.13631
	ADP-ribosylation factor 6	ARF6	-0.52752	0.88931
	60S ribosomal protein L7a	RPL7A	-0.0466	0.15536
	Eukaryotic peptide chain release factor subunit 1	ETF1	-0.00907	0.02534
	40S ribosomal protein S4, X isoform	RPS4X	0.005	0.02281
	Serine/threonine-protein phosphatase 2A catalytic subunit alpha isoform;Serine/threonine-protein phosphatase 2A catalytic subunit beta isoform;Serine/threonine-protein phosphatase	PPP2CA;PPP2CB	0.03885	0.36389
	60S ribosomal protein L23a	RPL23A	0.07609	1.16664
	40S ribosomal protein S6	RPS6	0.02213	0.0717
	Histone H4	HIST1H4A	-0.20813	0.13132
	Ras-related protein Rab-1A	RAB1A	0.146	0.46245
	60S ribosomal protein L23	RPL23	-0.01601	0.04698
	40S ribosomal protein S25	RPS25	-0.13643	0.53483
	40S ribosomal protein S28	RPS28	-0.18072	0.8744
	Guanine nucleotide-binding protein G(I)/G(S)/G(T) subunit beta-1	GNB1	-0.10604	0.6844
	60S ribosomal protein L30	RPL30	-0.2544	0.34173
	60S ribosomal protein L31	RPL31	-0.06955	0.26613
	60S ribosomal protein L10a	RPL10A	0.00173	0.00709
	60S ribosomal protein L11	RPL11	0.15619	0.43891
	60S ribosomal protein L8	RPL8	-0.0619	0.25324
	Peptidyl-prolyl cis-trans isomerase A;Peptidyl-prolyl cis-trans isomerase A, N-terminally processed;Peptidyl-prolyl cis-trans isomerase	PPIA	0.04605	0.24119
	Peptidyl-prolyl cis-trans isomerase FKBP1A;Peptidyl-prolyl cis-trans isomerase	FKBP1A;FKBP12-Exip2	0.06562	0.15249
	Growth factor receptor-bound protein 2	GRB2	0.15883	0.56265
	Dynein light chain 1, cytoplasmic	DYNLL1	0.42145	0.92808
	60S ribosomal protein L38	RPL38	-0.20164	0.72205
	40S ribosomal protein S21	RPS21	0.33037	0.89483
	Guanine nucleotide-binding protein subunit beta-2-like 1;Guanine nucleotide-binding protein subunit beta-2-like 1, N-terminally processed	GNB2L1	0.07211	0.21654
	Thymosin beta-10	TMSB10	0.02876	0.01804
	Nuclease-sensitive element-binding protein 1	YBX1	0.08615	0.48193
	Tropomyosin alpha-4 chain	TPM4	-0.14948	0.57942
	Elongation factor 1-alpha 1;Putative elongation factor 1-alpha-like 3;Elongation factor 1-alpha	EEF1A1;EEF1A1P5	-0.00782	0.04235
	Tubulin alpha-1B chain;Tubulin alpha-4A chain	TUBA1B;TUBA4A	-0.08025	0.88776
	Tubulin beta-4B chain	TUBB4B	0.12767	0.71652
	Platelet-activating factor acetylhydrolase IB subunit beta	PAFAH1B2	0	0
	T-complex protein 1 subunit beta	CCT2	-0.12005	0.65498
	Glutathione S-transferase omega-1	GSTO1	0.11603	0.64564
	DNA-dependent protein kinase catalytic subunit	PRKDC	0.01528	0.08099
	Nucleobindin-2;Nesfatin-1	NUCB2;Nucb2	0.05229	0.0879
	Brain acid soluble protein 1	BASP1	-0.04967	0.12009
	Enhancer of rudimentary homolog	ERH	-0.13278	0.55507
	Serine/arginine-rich splicing factor 3	SRSF3	-0.02421	0.09932
	Disabled homolog 2	DAB2	-0.02861	0.09654
	RNA-binding protein 3	RBM3	-0.10888	0.3742
	Phosphate carrier protein, mitochondrial	SLC25A3	0.1967	1.23702
	Peptidyl-prolyl cis-trans isomerase FKBP3	FKBP3	-0.03533	0.08876
	Receptor expression-enhancing protein 5;Receptor expression-enhancing protein	REEP5	-0.20269	0.54603
	Heterogeneous nuclear ribonucleoprotein U	HNRNPU	0.09467	1.2249
	Protein SET;Protein SETSIP	SET;SETSIP	-0.21381	0.68956
	Adenylyl cyclase-associated protein 1	CAP1	-0.00747	0.03649
	Hydroxymethylglutaryl-CoA synthase, cytoplasmic	HMGCS1	-0.02808	0.19322
	Transgelin	TAGLN	-0.18033	0.7457
	60S ribosomal protein L18a	RPL18A	-0.15051	1.15263
	Dual specificity mitogen-activated protein kinase kinase 1	MAP2K1	0.21202	0.64564
	Peptidyl-prolyl cis-trans isomerase FKBP4;Peptidyl-prolyl cis-trans isomerase FKBP4, N-terminally processed	FKBP4	0.02505	0.10392
	Procollagen-lysine,2-oxoglutarate 5-dioxygenase 1	PLOD1	0.40904	1.26856
	Nucleobindin-1	NUCB1	0.04292	0.09206
	60S ribosomal protein L6	RPL6	0.02073	0.06447
	Caveolin-1;Caveolin	CAV1	-0.11049	0.57082
	Lamin-B2	LMNB2	-0.27532	0.32718
	1,4-alpha-glucan-branching enzyme	GBE1	-0.13907	0.64632
	Lactoylglutathione lyase	GLO1	0.16062	0.32774
	14-3-3 protein eta	YWHAH	-0.14193	0.71426
	Glutamine--fructose-6-phosphate aminotransferase [isomerizing] 1	GFPT1	0.1736	0.69536
	Proteasome activator complex subunit 1	PSME1	0.15526	1.16703
	Peroxiredoxin-1	PRDX1	0.09595	0.50202
	Complement component 1 Q subcomponent-binding protein, mitochondrial	C1QBP	0.1509	0.20018
	Cytoskeleton-associated protein 4	CKAP4	-0.06371	0.80706
	KH domain-containing, RNA-binding, signal transduction-associated protein 1	KHDRBS1	0.05726	0.22757
	Apoptosis regulator BAX	BAX	0.00189	0.01031
	Prolow-density lipoprotein receptor-related protein 1;Low-density lipoprotein receptor-related protein 1 85 kDa subunit;Low-density lipoprotein receptor-related protein 1 515 kDa subunit;Low-density lipoprotein receptor-related protein 1 intracellular domain	LRP1	0.11408	1.15511
	Rho GTPase-activating protein 1	ARHGAP1	0.27965	0.6184
	Serine/threonine-protein phosphatase 2B catalytic subunit alpha isoform;Serine/threonine-protein phosphatase	PPP3CA	0.15829	0.5902
	ATP-dependent RNA helicase A	DHX9	0.05276	0.11556
	Quinone oxidoreductase	CRYZ	0.00616	0.00908
	Lactadherin;Lactadherin short form;Medin	MFGE8	-0.21018	0.57426
	Nexilin	NEXN	-0.08004	0.73896
	Polypeptide N-acetylgalactosaminyltransferase 2;Polypeptide N-acetylgalactosaminyltransferase 2 soluble form	GALNT2	0.32416	0
	AP-1 complex subunit beta-1	AP1B1	0.20526	1.03193
	Secernin-1	SCRN1	-0.09509	0.39797
	Twinfilin-1	TWF1	0.10892	0.59969
	Aspartyl/asparaginyl beta-hydroxylase	ASPH	0.04744	0.44608
	Follistatin-related protein 1	FSTL1	0.18161	0
	Interleukin enhancer-binding factor 3	ILF3	0.09509	0.89598
	Vesicular integral-membrane protein VIP36	LMAN2	0.18026	0.98141
	Protein flightless-1 homolog	FLII	-0.14829	0.30954
	Heterogeneous nuclear ribonucleoprotein A0	HNRNPA0	-0.2426	0.62797
	Peroxiredoxin-4	PRDX4	0.17364	0.30116
	Serine/threonine-protein kinase PAK 2;PAK-2p27;PAK-2p34	PAK2	-0.0357	0.12728
	26S proteasome non-ATPase regulatory subunit 2	PSMD2	0.07275	0.20668
	Transcription intermediary factor 1-beta	TRIM28	-0.01885	0.06598
	Ras GTPase-activating protein-binding protein 1	G3BP1	0.21855	0.94736
	Inactive tyrosine-protein kinase 7	PTK7	0.00066	0.00091
	Eukaryotic translation initiation factor 3 subunit I	EIF3I	0.19033	0.57197
	Cytoplasmic dynein 1 intermediate chain 2	DYNC1I2	-0.03068	0.08206
	NAD(P) transhydrogenase, mitochondrial	NNT	0.06902	0.2869
	28 kDa heat- and acid-stable phosphoprotein	PDAP1	0.18732	1.23787
	Phosphatidylinositol-binding clathrin assembly protein	PICALM	0.23954	0.63323
	Sequestosome-1	SQSTM1	0.01943	0.05411
	Tubulin beta-3 chain	TUBB3	0.12769	0.42327
	Dynactin subunit 2	DCTN2	0.00798	0.02188
	Ras-related protein Rab-32	RAB32	0.03178	0.1129
	Spectrin alpha chain, non-erythrocytic 1	SPTAN1	-0.01032	0.05586
	Spliceosome RNA helicase DDX39B;ATP-dependent RNA helicase DDX39A	DDX39B;DDX39A	0.00765	0.01169
	Tubulin beta-2A chain;Tubulin beta-2B chain	TUBB2A;TUBB2B	-0.00785	0.02224
	Cytoskeleton-associated protein 5	CKAP5	0.00347	0.01147
	Cold-inducible RNA-binding protein	CIRBP	-0.23859	1.24634
	Coactosin-like protein	COTL1	-0.09949	0.34203
	Heterogeneous nuclear ribonucleoprotein D0	HNRNPD	-0.02336	0.07742
	Eukaryotic translation initiation factor 3 subunit A	EIF3A	0.00657	0.0229
	Four and a half LIM domains protein 2	FHL2	-0.14267	0.89203
	Dihydropyrimidinase-related protein 3	DPYSL3	0.0906	0.55327
	Cytoplasmic dynein 1 heavy chain 1	DYNC1H1	0.08829	0.92256
	Eukaryotic initiation factor 4A-II;Eukaryotic initiation factor 4A-II, N-terminally processed	EIF4A2	-0.1453	0.49941
	Src substrate cortactin	CTTN	-0.12675	0.47732
	Reticulocalbin-2	RCN2	0.06943	0.13871
	Filamin-C	FLNC	0.02639	0.21643
	Peptidyl-prolyl cis-trans isomerase FKBP8;Peptidyl-prolyl cis-trans isomerase	FKBP8	0.33823	0
	Caprin-1	CAPRIN1	-0.13261	0.44453
	Neutral alpha-glucosidase AB	GANAB	0.11189	0.87344
	Major vault protein	MVP	0.15356	0.96925
	Importin subunit beta-1	KPNB1	0.12981	0.65357
	Nuclear mitotic apparatus protein 1	NUMA1	-0.04039	0.07859
	Septin-2	2022-09-02	-0.10806	0.64149
	Lysine--tRNA ligase	KARS	0.07096	0.36656
	Eukaryotic translation initiation factor 4H	EIF4H	0.06306	0.18127
	Early endosome antigen 1	EEA1	0.06982	0.29912
	Protein disulfide-isomerase A6	PDIA6	0.01117	0.0482
	Platelet-activating factor acetylhydrolase IB subunit gamma	PAFAH1B3	-0.02335	0.03487
	3-beta-hydroxysteroid-Delta(8),Delta(7)-isomerase	EBP	-0.01389	0.03482
	Plectin	PLEC	-0.01202	0.08273
	Non-POU domain-containing octamer-binding protein	NONO	0.00713	0.04245
	Nicotinate-nucleotide pyrophosphorylase [carboxylating]	QPRT	-0.12612	0
	Reticulocalbin-1	RCN1	0.01138	0.03366
	Poly(rC)-binding protein 1	PCBP1	0.20663	0.86633
	Poly(rC)-binding protein 2	PCBP2	0.14079	0.77585
	Ras suppressor protein 1	RSU1	0.07914	0.29765
	Calponin-3;Calponin	CNN3	-0.06365	0.39014
	Splicing factor 1	SF1	-0.05822	0.17262
	ELAV-like protein 1	ELAVL1	-0.0669	0.48911
	Myosin light chain kinase, smooth muscle;Myosin light chain kinase, smooth muscle, deglutamylated form	MYLK	-0.29697	1.27084
	Vesicle-associated membrane protein 3	VAMP3	0.06402	0.46783
	Zyxin	ZYX	0.06837	0.19828
	Septin-7	2022-09-07	-0.06555	0.30983
	Proteasomal ubiquitin receptor ADRM1	ADRM1	0.08347	0.3167
	UDP-N-acetylhexosamine pyrophosphorylase;UDP-N-acetylgalactosamine pyrophosphorylase;UDP-N-acetylglucosamine pyrophosphorylase	UAP1	0.38251	1.14668
	26S proteasome non-ATPase regulatory subunit 5	PSMD5	0.34685	1.22243
	Cysteine and glycine-rich protein 2	CSRP2	-0.11091	0.25444
	DNA damage-binding protein 1	DDB1	0.02139	0.0612
	Hsp90 co-chaperone Cdc37;Hsp90 co-chaperone Cdc37, N-terminally processed	CDC37	0.14115	0.68789
	Extracellular matrix protein 1	ECM1	-0.27448	1.06487
	Drebrin	DBN1	-0.21074	0.50568
	Fascin	FSCN1	0.07172	0.34171
	Gamma-interferon-inducible protein 16	IFI16	-0.04123	0.10038
	2,4-dienoyl-CoA reductase, mitochondrial	DECR1	0.49791	0.67348
	UTP--glucose-1-phosphate uridylyltransferase	UGP2	-0.12112	0.65983
	Heterogeneous nuclear ribonucleoprotein U-like protein 2	HNRNPUL2;HNRNPUL2-BSCL2	0.09477	0.71794
	Prolyl 3-hydroxylase 1	LEPRE1	0.15783	0.86918
	Very-long-chain 3-oxoacyl-CoA reductase	HSD17B12	-0.0697	0.11459
	Putative heat shock protein HSP 90-beta 2	HSP90AB2P	0.47911	0.51563
	Caspase recruitment domain-containing protein 16;Caspase;Caspase-1;Caspase-1 subunit p20;Caspase-1 subunit p10	CARD16;CASP1	-0.07186	0
	Probable E3 ubiquitin-protein ligase HERC4	HERC4	0.19622	1.036
	Heterochromatin protein 1-binding protein 3	HP1BP3	-0.03946	0.3611
	SH3 domain-binding glutamic acid-rich-like protein 3	SH3BGRL3	-0.04413	0.11896
	E3 ubiquitin-protein ligase UBR4	UBR4	0.17266	0.65225
	Atlastin-3	ATL3	0.10668	0.76984
	Nucleoredoxin	NXN	0.22182	0.72075
	Twinfilin-2	TWF2	0.15622	0.35552
	Calcium-binding mitochondrial carrier protein SCaMC-1	SLC25A24	0.03964	0.1081
	Chondroitin sulfate proteoglycan 4	CSPG4	0.09146	0.93501
	Staphylococcal nuclease domain-containing protein 1	SND1	0.09891	0.85415
	Basic leucine zipper and W2 domain-containing protein 1	BZW1	-0.08	0.37347
	Eukaryotic translation initiation factor 3 subunit M	EIF3M	0.50729	0.87511
	Cytoplasmic FMR1-interacting protein 1	CYFIP1	0.08884	0.37942
	KDEL motif-containing protein 2	KDELC2	-0.278	0
	Kinectin	KTN1	-0.2322	0.90829
	THO complex subunit 4	ALYREF	-0.15388	0.38728
	Histone-arginine methyltransferase CARM1	CARM1	0.23632	0.67442
	Protein NOXP20	FAM114A1	-0.02706	0.1142
	Ankyrin repeat domain-containing protein 13A	ANKRD13A	-0.1296	0.16024
	Leucine-rich repeat-containing protein 47	LRRC47	0.06377	0.11489
	Rho GTPase-activating protein 18	ARHGAP18	0.11895	0.24984
	Actin filament-associated protein 1	AFAP1	0.26227	0.50244
	NHL repeat-containing protein 2	NHLRC2	-0.05871	0
	Thioredoxin domain-containing protein 5	TXNDC5	0.10296	0.37237
	Plasminogen activator inhibitor 1 RNA-binding protein	SERBP1	-0.15904	0.44648
	DCC-interacting protein 13-beta	APPL2	-0.10176	0.3341
	Probable glutathione peroxidase 8;Glutathione peroxidase	GPX8	0.02319	0.02859
	Programmed cell death 6-interacting protein	PDCD6IP	0.08488	1.21673
	PEST proteolytic signal-containing nuclear protein	PCNP	-0.1288	0
	Palladin	PALLD	-0.15725	1.11653
	Protein NDRG1	NDRG1	0.19041	0.63645
	Heat shock protein 105 kDa	HSPH1	0.22544	0.78603
	Acidic leucine-rich nuclear phosphoprotein 32 family member B	ANP32B	0.03984	0.11813
	Serine protease HTRA1	HTRA1	-0.15448	0.33118
	Histone deacetylase 2;Histone deacetylase 1	HDAC2;HDAC1	-0.00151	0.00499
	Signal transducing adapter molecule 1	STAM	0.16243	0.46638
	Gamma-glutamyl hydrolase	GGH	-0.03115	0.19677
	COP9 signalosome complex subunit 5	COPS5	0.04906	0.27564
	Far upstream element-binding protein 2	KHSRP	-0.0547	0.42811
	Transportin-1	TNPO1	0.03055	0.13857
	Probable ubiquitin carboxyl-terminal hydrolase FAF-X;Probable ubiquitin carboxyl-terminal hydrolase FAF-Y	USP9X;USP9Y	-0.08944	0.16655
	Lipoma-preferred partner	LPP	0.0675	0.18388
	Protein kinase C delta-binding protein	PRKCDBP	0.1109	0.76468
	Myeloid-derived growth factor	MYDGF	-0.08663	0.6121
	Endoplasmic reticulum-Golgi intermediate compartment protein 1	ERGIC1	-0.04532	0.14091
	Fermitin family homolog 2	FERMT2	-0.01929	0.06875
	Leucine-rich repeat-containing protein 59	LRRC59	-0.02475	0.08295
	Optineurin	OPTN	-0.13503	0.4316
	Reticulocalbin-3	RCN3	0.34578	1.26233
	Regulator of microtubule dynamics protein 1	RMDN1	0.11666	0.17864
	Protein S100-A16	S100A16	0.03608	0.07631
	Phosphoglucomutase-2	PGM2	0.1808	0.63197
	PDZ and LIM domain protein 5	PDLIM5	-0.14671	0.81384
	ERO1-like protein alpha	ERO1L	0.08524	0.43677
	PRKC apoptosis WT1 regulator protein	PAWR	-0.09706	0.46682
	Cytosolic non-specific dipeptidase	CNDP2	0.20521	0.59236
	Vacuolar protein sorting-associated protein 35	VPS35	-0.05479	0.53682
	Proteasome subunit beta type-7	PSMB7	0.22115	1.06179
	Prefoldin subunit 5	PFDN5	0.15229	0.58673
	Protein deglycase DJ-1	PARK7	0.08059	0.47835
	Synaptic vesicle membrane protein VAT-1 homolog	VAT1	0.07818	0.40678
	Protein S100-A13	S100A13	-0.20084	0.55322
	Nucleosome assembly protein 1-like 4	NAP1L4	-0.13697	0.47337
	Coronin-1B;Coronin	CORO1B	0.19675	0.2595
	Endoplasmic reticulum resident protein 44	ERP44	-0.22438	0.54369
	Extended synaptotagmin-1	ESYT1	0.0082	0.05271
	COP9 signalosome complex subunit 4	COPS4	0.01483	0.03091
	Transmembrane protein 43	TMEM43	-0.13513	0.51037
	Tubulin beta-6 chain	TUBB6	0.07273	0.28664
	1,2-dihydroxy-3-keto-5-methylthiopentene dioxygenase	ADI1	-0.06334	0.24815
	Transmembrane protein 109	TMEM109	-0.11296	0
	Transmembrane emp24 domain-containing protein 9	TMED9	0.26753	0.31962
	Acetyl-CoA acetyltransferase, cytosolic	ACAT2	0.04074	0.29333
	AP-1 complex subunit mu-1	AP1M1	0.29075	0.97866
	Ras-related protein Rab-34	RAB34	0.10945	0.2319
	182 kDa tankyrase-1-binding protein	TNKS1BP1	0.26086	0.79936
	Ras-related protein Rab-1B	RAB1B	-0.07597	0.08858
	TRIO and F-actin-binding protein	TRIOBP	-0.01649	0.03388
	Thioredoxin-related transmembrane protein 1	TMX1	-0.00339	0.0122
	Charged multivesicular body protein 4b	CHMP4B	0.03784	0.15596
	GDP-fucose protein O-fucosyltransferase 1	POFUT1	0.06303	0.07803
	Aminopeptidase B	RNPEP	-0.04856	0.11691
	Golgi reassembly-stacking protein 2	GORASP2	0.22067	0
	Calcyclin-binding protein	CACYBP	0.14114	0.40397
	Synaptic vesicle membrane protein VAT-1 homolog-like	VAT1L	0.12673	0.76737
	Endosialin	CD248	0.10904	0.90388
	Adipocyte plasma membrane-associated protein	APMAP	0.17186	0.71377
	Ras-related protein Rab-18	RAB18	0.09423	0.28308
	Dynein light chain roadblock-type 1;Dynein light chain roadblock-type 2	DYNLRB1;DYNLRB2	0.08972	0.50024
	Reticulon-4;Reticulon	RTN4	0.2095	0.68083
	PDZ and LIM domain protein 7	PDLIM7	-0.05254	0.12759
	SPATS2-like protein	SPATS2L	-0.01478	0
	Alpha-parvin	PARVA	-0.08802	0.44096
	ATPase family AAA domain-containing protein 3A	ATAD3A	0.15904	0.50529
	Tropomodulin-3	TMOD3	-0.11075	1.1021
	UDP-glucose:glycoprotein glucosyltransferase 1	UGGT1	0.33494	0.85254
	Very-long-chain enoyl-CoA reductase	TECR	0.20662	0.51934
	Myoferlin	MYOF	0.03249	0.49284
	EH domain-containing protein 2	EHD2	0.13419	0.45736
	Ankycorbin	RAI14	-0.16269	0.49547
	Vesicle-associated membrane protein-associated protein A	VAPA	0.13528	0.66316
	Ribosome-binding protein 1	RRBP1	0.0545	0.3321
	Ataxin-10	ATXN10	0.11976	0.25193
	SUMO-activating enzyme subunit 1;SUMO-activating enzyme subunit 1, N-terminally processed	SAE1	0.28623	1.08795
	C-type mannose receptor 2	MRC2	0.21103	0.74409
	Glyoxylate reductase/hydroxypyruvate reductase	GRHPR	0.01759	0.04831
	Gamma-adducin	ADD3	-0.07673	0.233
	Switch-associated protein 70	SWAP70	-0.01194	0.02272
	LIM domain and actin-binding protein 1	LIMA1	0.01793	0.09044
	Septin-9	2022-09-09	0.07393	0.71001
	Ubiquilin-2	UBQLN2	0.47686	1.25794
	Prenylcysteine oxidase 1	PCYOX1	0.14627	0.49449
	Prefoldin subunit 2	PFDN2	-0.1316	0.44836
	GTP:AMP phosphotransferase AK3, mitochondrial	AK3	0.07974	0.16504
	N-acetyl-D-glucosamine kinase	NAGK	0.05474	0.27717
	Drebrin-like protein	DBNL	-0.06718	0.92308
	Protein CDV3 homolog	CDV3	0.1045	0.44067
	Coronin-1C;Coronin	CORO1C	-0.17508	0.73929
	Apoptosis-associated speck-like protein containing a CARD	PYCARD	0.22149	0.55104
	Pre-mRNA-processing factor 19	PRPF19	-0.02518	0.05993
	Ras GTPase-activating protein-binding protein 2	G3BP2	0.31362	0.584
	Melanoma-associated antigen D2	MAGED2	0.10507	0.18573
	26S proteasome non-ATPase regulatory subunit 13	PSMD13	-0.04302	0.22257
	NSFL1 cofactor p47	NSFL1C	-0.04663	0.3842
	UPF0568 protein C14orf166	C14orf166	0.22988	0
	RuvB-like 2	RUVBL2	0.26262	0.7617
	RuvB-like 1	RUVBL1	0.12992	0.47951
	Nuclear migration protein nudC	NUDC	0.15257	0.29055
	Cofilin-2	CFL2	0.03834	0.11516
	A-kinase anchor protein 2	AKAP2	0.22469	0.70083
	Calcium-regulated heat stable protein 1	CARHSP1	-0.16644	0.17541
	Suppressor of G2 allele of SKP1 homolog	SUGT1	0.11411	0.33847
	Acyl-coenzyme A thioesterase 9, mitochondrial	ACOT9	-0.02508	0.05831
	Oligoribonuclease, mitochondrial	REXO2	0.1368	0.32491
	Serine-threonine kinase receptor-associated protein	STRAP	0.10341	0.87981
	tRNA-splicing ligase RtcB homolog	RTCB	0.10016	0.70289
	Talin-1	TLN1	-0.03484	0.40556
	Protein phosphatase methylesterase 1	PPME1	-0.47008	0.93256
	Coatomer subunit gamma-1	COPG1	0.10275	0.3284
	Chloride intracellular channel protein 4	CLIC4	-0.0015	0.01296
	EMILIN-1	EMILIN1	-0.27817	0.33362
	Mitochondrial carrier homolog 2	MTCH2	-0.04678	0.06984
	Adenylate kinase isoenzyme 5	AK5	-0.21476	0
	Sulfide:quinone oxidoreductase, mitochondrial	SQRDL	0.17135	0.3856

## Sheet: Fig 2
Fig 2a			Fig 2b			Fig 2d			Fig 2e			Fig 2f			Fig 2g
Con	PlGF		Con	PlGF		Con	PlGF		Con	PlGF		Con	PlGF		Con	PlGF
1	1.835		1	6.521		1	1.28		1	1.13		1	0.569635		1	1.023
1	1.302		1	1.734		1	1.12		1	1.144		1	0.696512		1	1.124
1	0.898		1	1.885		1	1.15575		1	1.236		1	1.29041		1	1.263
1	1.7686		1	4.438		1	1.187		1	1.18876		1	0.761735		1	1.3
1	1.2673		1	2.34		1	1.02005		1	1.21295		1	1.30168		1	1.5293
Fig 2i
Con	PlGF
1	11.5881
1	1.45518
1	8.16053
1	2.5242
1	1.5789
1	3.578

## Sheet: Fig 3
Fig 3b			Fig 3d			Fig 3f			Fig 3g			Fig 3i
Con	PlGF		Con	PlGF		Con	PlGF		Con	PlGF		Con	PlGF
1	0.840925		1	0.087		1	1.04585		1	1.14669		1.7168	3.23194
1	0.808322		1	0.4658		1	1.1081		1	1.17326		4.58186	5.83769
1	0.974046		1	0.23885		1	1.10587		1	1.13198		2.08413	4.9279
1	0.67714					1	1.08622		1	1.20899		2.12596	4.12213
1	0.894347											1.6693	3.80666
												2.4615	4.00534
												1.08788	6.03272
												0.726102	5.63567
												1.58167	1.52021
												2.60531	6.65086
												0.54032	5.99926
												0.528434	4.81442
												1.12414	2.23022
												1.53094	6.61512
												2.25355	6.59022
												1.99252	9.01325
												3.30606	3.94252
												2.09918	2.06462
												4.59808	4.26059
												4.63992	2.73746
												4.99325	3.23639
												2.8674	5.99703
												3.35044	6.58463
												2.76775	4.80909
												3.00423	5.53048
												1.88461	3.09539
												3.16708	3.13967
												4.31373	2.93088
												5.41897	3.53193
												3.43573	3.10705
												4.45461	5.84293
												4.83716	6.45274
												4.98639	6.90035
												6.37667	5.14348
												5.43061	7.83554
												4.8092	9.10387
												5.06919	7.77145
												4.1709	2.94007
												2.64961	9.95434
												3.11604	8.76089
												2.07455	9.14434
												2.74916	4.02852
												3.79637	4.48233
												2.03978	2.27177
												2.12856	5.12582
												4.54563	5.44226
												5.12618	4.13714
												2.97187	2.40041
												2.91918	3.63572
												4.57292	2.27461
												3.47143	4.86509
												2.97178	3.09968
												1.0257	4.3809
												1.11251	4.56015
												3.79291	5.24265
												3.87122	5.24441
												4.94445	4.48233
												3.09381	5.12582
												2.91622	5.44226
												3.50238	4.13714

## Sheet: Fig 4
Fig 4b
Con	PlGF	siRac1	siRac1 +PlGF	siPAK1	siPAK1 +PlGF	siRac1 +siPAK1	siRac1 +siPAK1 +PlGF	siWave2	siWave2 +PlGF
1	1.10743	0.882045	0.793	0.809	0.998	0.8377	0.540718	1.29	1.108
1	1.09	0.5467	0.64	1.01	1.18	0.7482	0.8	1.145	1.1145
1	1.088	0.4787	0.5	1.129	0.97	0.95	0.672	1.27	1.23
Fig 4c
Con	PlGF	siRac1	siRac1 +PlGF	siPAK1	siPAK1 +PlGF	siRac1 +siPAK1	siRac1 +siPAK1 +PlGF	siWave2	siWave2 +PlGF
1	1.093	0.245	0.453	0.354	0.7743	0.332	0.367	1.129	1.118
1	1.112	0.367	0.2453	0.203	0.4632	0.473	0.47	1.145	1.1045
1	1.1167	0.43	0.673	0.4321	0.623	0.3689	0.5342	1.07	1.13
Fig 4d
Con	PlGF	siRac1	siRac1 +PlGF	siPAK1	siPAK1 +PlGF	siRac1 +siPAK1	siRac1 +siPAK1 +PlGF	siWave2	siWave2 +PlGF
1	0.857658	0.5891	1.07098	0.7937	0.732319	0.597105	0.471695	0.7105	0.495
1	1.10456	0.74	0.9762	0.4567	0.6712	0.345	0.4321	0.5	0.501
1	1.08965	0.812	1.07276	0.57991	0.523	0.221	0.68901	0.421	0.68901
Fig 4e
Con	PlGF	siRac1	siRac1 +PlGF	siPAK1	siPAK1 +PlGF	siRac1 +siPAK1	siRac1 +siPAK1 +PlGF	siWave2	siWave2 +PlGF
1	2.34466	0.396323	0.681311	0.45472	0.994637	0.3249	0.649331	1.19	1.08
1	1.456	0.642	0.90891	0.23	0.942	0.42	0.768	1.134	1.131
1	1.3901	0.309	0.8912	0.5124	0.8901	0.467	0.7963	1.09	0.965
Fig 4f
Con	PlGF	siRac1	siRac1 +PlGF	siPAK1	siPAK1 +PlGF	siRac1 +siPAK1	siRac1 +siPAK1 +PlGF	siWave2	siWave2 +PlGF
1	1.17676	0.865039	0.8895	0.81271	1.02449	0.9435	1.15495	0.529	0.68
1	1.2962	0.576523	0.83819	0.7098	0.921709	1.1947	1.07979	0.75	0.56045
1	1.1164	0.863849	0.76929	0.83059	0.808278	0.772996	0.9519	0.7	0.403
Fig 4g
Con	PlGF	siRac1	siRac1 +PlGF	siPAK1	siPAK1 +PlGF	siRac1 +siPAK1	siRac1 +siPAK1 +PlGF	siWave2	siWave2 +PlGF
1	1.13874	0.946611	1.06056	1.19675	1.02566	1.13433	1.1252	0.629	0.67
1	0.958827	0.913352	0.852407	1.02609	1.14413	1.16609	1.15945	0.59	0.545
1	1.122	0.935968	0.903878	1.16508	1.03109	0.842277	0.70335	0.72	0.635

## Sheet: Fig 5
Fig 5a
Con	PlGF	siRac1	siRac1 +PlGF	siPAK1	siPAK1 +PlGF	siRac1 +siPAK1	siRac1 +siPAK1 +PlGF	siWAVE2	siWAVE2 +PlGF
1	0.850681	1.81014	1.52884	1.53524	1.62775	1.73098	1.83974	1.50682	1.41554
1	0.801934	1.22674	1.54288	1.35073	1.3737	1.45707	1.45167	1.54036	1.21714
1	0.7032	1.452	1.112	1.456	1.109	1.342	1.567	1.632	1.102
Fig 5c
Con	PlGF	siRac1	siRac1 +PlGF	siPAK1	siPAK1 +PlGF	siRac1 +siPAK1	siRac1 +siPAK1 +PlGF	siWAVE2	siWAVE2 +PlGF
1	0.801997	0.752054	1.64282	0.643364	0.502985	3.69688	2.26703	1.509	1.98
1	0.874344	0.959008	0.907329	0.872369	1.49678	0.770437	1.03539	1.109	1.459
1	0.887327	0.988332	0.99254	0.882701	1.59897	1.80169	1.60609	1.34	1.678
1	0.694	1.196	1.24	0.86	1.34	1.68	1.78	1.289	1.324

## Sheet: Fig 6
Fig 6b					Fig 6d					Fig 6f					Fig 6g
Con	PlGF	Prav	Prav+PlGF		Con	PlGF	Prav	Prav+PlGF		Con	PlGF	Prav	Prav+PlGF		Con	PlGF	Prav	Prav+PlGF
1	0.705341	1.09454	0.97694		1	0.7541	1.4	0.987694		1	1.09	0.508	0.69		1	1.17	0.7	0.79
1	0.820092	1.25004	1.07202		1	0.81	1.19	1.10202		1	1.11	0.6	0.734		1	1.198	0.65	0.76
1	0.88996	1.62548	0.912101		1	0.796	1.324	1.09		1	1.13	0.69	0.812		1	1.098	0.5	0.8
1	0.7553	1.13615	1.18421		1	0.6621	1.241	1.00053		1	1.14	0.702	0.783		1	1.1	0.6	0.85
1	0.656041	1.16481	0.956363
Fig 6i
Con	PlGF	Prav	Prav+PlGF
1	2.5242	0.846	1.46
1	1.5789	1.12462	1.00214
1	3.578	0.78932	1.302

## Sheet: Fig 6j
Time	Con			PlGF			Prav			Prav+PlGF
0	1	1	1	1	1	1	1	1	1	1	1	1
0.083333	0.928	0.9204	0.9055	0.9482	0.9445	0.9436	0.9553	0.9506	0.9234	0.93955	0.9406	0.9234
0.166667	0.9003	0.8829	0.866	0.9154	0.8971	0.9292	0.92	0.906	0.8916	0.8909	0.89435	0.8916
0.25	0.8706	0.8516	0.8309	0.882	0.8552	0.9236	0.8858	0.8656	0.869	0.84625	0.85155	0.869
0.333333	0.8368	0.8193	0.8007	0.8497	0.8191	0.9002	0.8518	0.8241	0.8396	0.80775	0.81295	0.8396
0.416667	0.8077	0.7925	0.7746	0.8239	0.7912	0.8705	0.8223	0.7904	0.8109	0.77885	0.78	0.8109
0.5	0.7838	0.7714	0.756	0.8055	0.7729	0.8454	0.7995	0.7637	0.7873	0.75955	0.7565	0.7873
0.583333	0.7675	0.7577	0.7442	0.7966	0.7627	0.8223	0.7836	0.7444	0.7679	0.7489	0.7399	0.7679
0.666667	0.7585	0.7512	0.7378	0.7952	0.7617	0.8068	0.7743	0.7318	0.7567	0.7462	0.72965	0.7567
0.75	0.7567	0.7504	0.7365	0.8027	0.7675	0.7947	0.7688	0.7281	0.7476	0.74915	0.7268	0.7476
0.833333	0.76	0.7542	0.738	0.8138	0.7773	0.7885	0.7694	0.7286	0.7452	0.75645	0.7287	0.7452
0.916667	0.7664	0.7614	0.7405	0.8274	0.7903	0.7871	0.773	0.7338	0.7452	0.7657	0.734	0.7452
1	0.7745	0.769	0.7442	0.8412	0.8033	0.7877	0.7795	0.7406	0.7475	0.77645	0.7421	0.7475
1.08333	0.7825	0.7768	0.7479	0.8547	0.8159	0.7919	0.7872	0.749	0.7521	0.7871	0.74945	0.7521
1.16667	0.79	0.7851	0.7529	0.8664	0.8282	0.7956	0.7947	0.7569	0.755	0.7967	0.7595	0.755
1.25	0.7978	0.7924	0.7579	0.8754	0.8391	0.7994	0.8019	0.7653	0.7607	0.80545	0.7687	0.7607
1.33333	0.805	0.7989	0.7618	0.8838	0.8475	0.8	0.8072	0.7745	0.7629	0.81225	0.7775	0.7629
1.41667	0.8112	0.8048	0.7669	0.89	0.8571	0.8071	0.8143	0.7825	0.7694	0.8194	0.78505	0.7694
1.5	0.8165	0.8099	0.7713	0.8964	0.8649	0.8094	0.8203	0.7899	0.7744	0.8253	0.7915	0.7744
1.58333	0.8212	0.8151	0.7744	0.9021	0.8711	0.812	0.8248	0.7971	0.7784	0.8315	0.798	0.7784
1.66667	0.8256	0.8193	0.7773	0.9058	0.8766	0.8139	0.8285	0.8059	0.7811	0.8364	0.80455	0.7811
1.75	0.8309	0.8222	0.7811	0.9098	0.883	0.818	0.832	0.813	0.7832	0.8423	0.8122	0.7832
1.83333	0.8349	0.8265	0.7836	0.9136	0.8878	0.8216	0.8363	0.819	0.7879	0.8475	0.81715	0.7879
1.91667	0.8392	0.8296	0.7877	0.9177	0.892	0.8243	0.8423	0.8252	0.7905	0.8522	0.82455	0.7905
2	0.844	0.8337	0.7898	0.9211	0.8953	0.8254	0.8449	0.8324	0.7932	0.8577	0.8302	0.7932
2.08333	0.8484	0.8376	0.7931	0.924	0.9	0.8301	0.8498	0.8386	0.7964	0.8629	0.83665	0.7964
2.16667	0.8527	0.8418	0.7957	0.9262	0.9046	0.8332	0.8546	0.8447	0.7986	0.86855	0.84235	0.7986
2.25	0.8573	0.8446	0.8011	0.9303	0.908	0.838	0.8608	0.8509	0.8012	0.87385	0.84975	0.8012
2.33333	0.8612	0.8477	0.8037	0.9331	0.9119	0.8434	0.8659	0.8559	0.8044	0.87885	0.85525	0.8044
2.41667	0.8664	0.8519	0.8074	0.9372	0.9141	0.8477	0.8705	0.8628	0.8076	0.88405	0.86135	0.8076
2.5	0.8712	0.855	0.8111	0.9403	0.9172	0.8524	0.8765	0.8688	0.8101	0.8901	0.86745	0.8101
2.58333	0.8756	0.8598	0.8137	0.9421	0.9202	0.8568	0.8802	0.8766	0.8122	0.8951	0.8722	0.8122
2.66667	0.8805	0.8638	0.8189	0.9437	0.9234	0.8631	0.8864	0.8818	0.8166	0.901	0.87845	0.8166
2.75	0.8869	0.8669	0.823	0.9461	0.9258	0.8687	0.8917	0.8893	0.8204	0.9067	0.8844	0.8204
2.83333	0.8916	0.8712	0.8275	0.9492	0.9296	0.8769	0.8993	0.8949	0.8252	0.91065	0.8906	0.8252
2.91667	0.893	0.8716	0.8292	0.9506	0.9299	0.8783	0.9006	0.8965	0.8276	0.91235	0.89215	0.8276
3	0.8971	0.8753	0.8322	0.9531	0.9325	0.8845	0.9061	0.9021	0.8316	0.916	0.8969	0.8316
3.08333	0.9031	0.8786	0.8354	0.9554	0.9348	0.89	0.9114	0.9075	0.8359	0.92055	0.9015	0.8359
3.16667	0.907	0.8817	0.8397	0.9587	0.9378	0.8976	0.917	0.9138	0.8389	0.92375	0.9058	0.8389
3.25	0.912	0.8844	0.8428	0.9606	0.9404	0.9032	0.9228	0.9176	0.8435	0.9285	0.9107	0.8435
3.33333	0.9149	0.8873	0.8472	0.964	0.9432	0.9101	0.9283	0.9222	0.8467	0.9319	0.9143	0.8467
3.41667	0.9192	0.8904	0.8499	0.9674	0.9454	0.9161	0.9346	0.926	0.8502	0.9347	0.91805	0.8502
3.5	0.9228	0.894	0.8524	0.9693	0.947	0.9208	0.934	0.9319	0.8512	0.93775	0.92065	0.8512
3.58333	0.9263	0.8968	0.8553	0.9716	0.9496	0.9276	0.9445	0.9363	0.8544	0.94045	0.9244	0.8544
3.66667	0.9301	0.8994	0.8582	0.9753	0.9519	0.9371	0.9504	0.9404	0.8568	0.94375	0.92935	0.8568
3.75	0.9331	0.9024	0.8615	0.9774	0.9543	0.9422	0.955	0.9438	0.8599	0.9466	0.9331	0.8599
3.83333	0.9364	0.905	0.8637	0.9803	0.9565	0.9494	0.9613	0.9476	0.8635	0.94895	0.9364	0.8635
3.91667	0.9397	0.9076	0.8657	0.983	0.958	0.9563	0.9665	0.9516	0.8646	0.95085	0.93875	0.8646
4	0.9421	0.9104	0.8685	0.9853	0.9611	0.9606	0.9594	0.9533	0.8682	0.95355	0.9412	0.8682
4.08333	0.9432	0.913	0.8713	0.9882	0.9627	0.9667	0.9545	0.9577	0.8708	0.95525	0.9441	0.8708
4.16667	0.9456	0.9163	0.8734	0.9895	0.9645	0.9711	0.9514	0.9598	0.8733	0.9575	0.9451	0.8733
4.25	0.9471	0.918	0.8759	0.9908	0.9665	0.9785	0.9556	0.9628	0.8752	0.95865	0.94985	0.8752
4.33333	0.9482	0.9206	0.8778	0.9915	0.9672	0.9825	0.9513	0.9647	0.8758	0.9607	0.95015	0.8758
4.41667	0.9498	0.9226	0.8793	0.9925	0.9686	0.9875	0.955	0.966	0.8788	0.9629	0.95405	0.8788
4.5	0.9515	0.924	0.8791	0.9924	0.9689	0.9931	0.9394	0.9689	0.8781	0.9644	0.9541	0.8781
4.58333	0.9525	0.9257	0.8829	0.9928	0.9695	0.9956	0.9445	0.9699	0.8813	0.9659	0.95585	0.8813
4.66667	0.9536	0.9268	0.8835	0.9944	0.9704	0.9996	0.9414	0.9712	0.8826	0.96745	0.9568	0.8826
4.75	0.953	0.9272	0.8849	0.9962	0.9701	1.0051	0.9456	0.973	0.8841	0.9691	0.95835	0.8841
4.83333	0.9535	0.9278	0.8855	0.9961	0.97	1.0103	0.9413	0.9727	0.8853	0.9702	0.95935	0.8853
4.91667	0.9533	0.9282	0.8853	0.9957	0.9696	1.0125	0.9465	0.9745	0.8841	0.97075	0.95935	0.8841
5	0.9523	0.9289	0.8853	0.9956	0.9687	1.0161	0.9465	0.9747	0.885	0.97095	0.95905	0.885
5.08333	0.9523	0.9289	0.8853	0.9956	0.9687	1.0161	0.9445	0.9747	0.885	0.97095	0.95905	0.885
5.16667	0.9522	0.9288	0.8852	0.9955	0.9686	1.016	0.9424	0.9746	0.8849	0.97085	0.95895	0.8849
5.25	0.9524	0.929	0.8854	0.9957	0.9688	1.0162	0.9446	0.9748	0.8851	0.97105	0.95915	0.8851
5.33333	0.9523	0.9289	0.8853	0.9956	0.9687	1.0161	0.9455	0.9747	0.885	0.97095	0.95905	0.885
5.41667	0.9521	0.9287	0.8851	0.9954	0.9685	1.0159	0.9456	0.9745	0.8848	0.97075	0.95885	0.8848
5.5	0.9522	0.9288	0.8852	0.9955	0.9686	1.016	0.9458	0.9746	0.8849	0.97085	0.95895	0.8849
5.58333	0.9525	0.9291	0.8855	0.9958	0.9689	1.0163	0.946	0.9749	0.8852	0.97115	0.95925	0.8852
5.66667	0.9528	0.9294	0.8858	0.9961	0.9692	1.0166	0.9462	0.9752	0.8855	0.97145	0.95955	0.8855
5.75	0.9531	0.9297	0.8861	0.9964	0.9695	1.0169	0.9464	0.9755	0.8858	0.97175	0.95985	0.8858
5.83333	0.9534	0.93	0.8864	0.9967	0.9698	1.0172	0.9466	0.9758	0.8861	0.97205	0.96015	0.8861
5.91667	0.9537	0.9303	0.8867	0.997	0.9701	1.0175	0.9468	0.9761	0.8864	0.97235	0.96045	0.8864
6	0.954	0.9306	0.887	0.9973	0.9704	1.0178	0.947	0.9764	0.8867	0.97265	0.96075	0.8867
6.08333
6.16667
6.25
6.33333
6.41667
6.5
6.58333
6.66667
6.75
6.83333
6.91667
7
7.08333
7.16667
7.25
7.33333
7.41667
7.5
7.58333
7.66667
7.75
7.83333
7.91667
8

## Sheet: Fig 7
PlGF vs Prav+PlGF - Fig 7a proteomics
	Protein names	Gene names	x axis(Log2FC)	yaxis(-Log 10(p-value)
	Ras-related protein Rab-3A	RAB3A	0.733736	2.56179
	3-beta-hydroxysteroid-Delta(8),Delta(7)-isomerase	EBP	0.565816	1.33228
	Bcl-2-associated transcription factor 1	BCLAF1	0.474959	2.07987
	Hydroxymethylglutaryl-CoA synthase, cytoplasmic	HMGCS1	0.462533	2.26524
	Solute carrier family 2, facilitated glucose transporter member 1	SLC2A1	0.431974	1.3544
	Basic leucine zipper and W2 domain-containing protein 1	BZW1	0.392221	2.18462
	Eukaryotic translation initiation factor 5	EIF5	0.389821	1.81715
	Eukaryotic translation initiation factor 3 subunit H	EIF3H	0.388899	2.07406
	Protein-glutamine gamma-glutamyltransferase 2	TGM2	0.388498	1.72204
	Transmembrane emp24 domain-containing protein 9	TMED9	0.341039	1.83618
	Transmembrane emp24 domain-containing protein 2	TMED2	0.325161	1.359
	RNA-binding protein 3	RBM3	0.317546	1.66537
	Calreticulin	CALR	0.298203	1.42833
	Heterogeneous nuclear ribonucleoprotein A1;Heterogeneous nuclear ribonucleoprotein A1, N-terminally processed;Heterogeneous nuclear ribonucleoprotein A1-like 2	HNRNPA1;HNRNPA1L2	0.294828	3.10824
	Plasminogen activator inhibitor 2	SERPINB2	0.284785	1.47618
	Vesicle-associated membrane protein-associated protein A	VAPA	0.273864	1.48705
	Isopentenyl-diphosphate Delta-isomerase 1	IDI1	0.2676	1.34903
	Sequestosome-1	SQSTM1	0.257931	1.33686
	ERO1-like protein alpha	ERO1L	0.255503	1.41031
	5-nucleotidase	NT5E	0.238764	1.76488
	Monoglyceride lipase	MGLL	0.236689	1.43728
	Nascent polypeptide-associated complex subunit alpha;Nascent polypeptide-associated complex subunit alpha, muscle-specific form	NACA	0.217896	1.45082
	60S ribosomal protein L7	RPL7	0.201661	1.34882
	Microtubule-associated protein RP/EB family member 1	MAPRE1	0.199274	1.31837
	Heat shock protein HSP 90-beta	HSP90AB1	0.192225	2.39665
	Protein disulfide-isomerase TMX3	TMX3	0.190289	3.50021
	Calumenin	CALU	0.182303	1.54368
	F-actin-capping protein subunit beta	CAPZB	0.178025	1.3417
	Protein disulfide-isomerase A6	PDIA6	0.166867	2.00234
	Probable ATP-dependent RNA helicase DDX5	DDX5	0.164249	1.4294
	T-complex protein 1 subunit beta	CCT2	0.157124	1.55797
	Cytoskeleton-associated protein 4	CKAP4	0.147788	1.85852
	Glucosidase 2 subunit beta	PRKCSH	0.143478	1.72329
	Reticulon-4;Reticulon	RTN4	0.125695	1.92428
	Heat shock cognate 71 kDa protein	HSPA8	0.124045	1.62456
	Tubulin beta-4B chain	TUBB4B	0.0977732	1.62843
	Tropomodulin-3	TMOD3	0.0976226	1.6779
	Malate dehydrogenase, mitochondrial;Malate dehydrogenase	MDH2	0.0952663	1.36688
	WD repeat-containing protein 1	WDR1	0.09401	1.81141
	Actin, cytoplasmic 2;Actin, cytoplasmic 2, N-terminally processed	ACTG1	0.0782636	1.73854
	T-complex protein 1 subunit epsilon	CCT5	-0.0980066	1.95609
	Signal transducer and activator of transcription 1-alpha/beta;Signal transducer and activator of transcription	STAT1	-0.100333	1.30188
	6-phosphogluconolactonase	PGLS	-0.102268	2.03374
	T-complex protein 1 subunit theta	CCT8	-0.119855	1.35259
	Septin-9	2022-09-09	-0.121542	1.45877
	Alpha-centractin	ACTR1A	-0.133435	1.73519
	Calcium/calmodulin-dependent protein kinase type II subunit delta	CAMK2D	-0.137356	2.75624
	HLA class I histocompatibility antigen, B-7 alpha chain	HLA-B	-0.137525	1.79592
	Thioredoxin-dependent peroxide reductase, mitochondrial	PRDX3	-0.138255	2.04364
	BAG family molecular chaperone regulator 3	BAG3	-0.14187	1.60082
	AP-2 complex subunit beta	AP2B1	-0.143068	1.79283
	Thioredoxin reductase 1, cytoplasmic	TXNRD1	-0.145086	1.78846
	Glycogenin-1	GYG1	-0.14801	1.88293
	4-trimethylaminobutyraldehyde dehydrogenase	ALDH9A1	-0.155256	1.49353
	ADP-ribosylation factor-like protein 3	ARL3	-0.15529	1.4981
	AP-1 complex subunit gamma-1	AP1G1	-0.161843	1.46706
	40S ribosomal protein S11	RPS11	-0.16343	2.44695
	Unconventional myosin-Ib	MYO1B	-0.164116	1.41135
	Cofilin-2	CFL2	-0.165325	1.8209
	Collagen alpha-3(VI) chain	COL6A3	-0.170612	1.86017
	Gelsolin	GSN	-0.174264	1.38036
	Hsc70-interacting protein;Putative protein FAM10A5;Putative protein FAM10A4	ST13;ST13P5;ST13P4	-0.180988	1.35117
	Thrombospondin-1	THBS1	-0.18874	1.36552
	Unconventional myosin-Ic	MYO1C	-0.195131	1.79909
	Glucose-6-phosphate 1-dehydrogenase	G6PD	-0.195377	1.69398
	Heterogeneous nuclear ribonucleoprotein M	HNRNPM	-0.198517	1.76765
	Signal recognition particle receptor subunit beta	SRPRB	-0.203712	2.5526
	Thioredoxin-like protein 1	TXNL1	-0.203734	1.6852
	Probable ATP-dependent RNA helicase DDX17	DDX17	-0.203829	1.3882
	LIM domain and actin-binding protein 1	LIMA1	-0.20765	1.34837
	Galectin-1	LGALS1	-0.208206	1.83266
	Metalloproteinase inhibitor 2	TIMP2	-0.208593	1.76266
	Glutathione S-transferase P	GSTP1	-0.212368	1.74206
	Alpha-adducin	ADD1	-0.219777	1.72655
	Zyxin	ZYX	-0.22253	1.40123
	Leukotriene A-4 hydrolase	LTA4H	-0.231485	1.50484
	Acetyl-CoA acetyltransferase, mitochondrial	ACAT1	-0.233035	1.80629
	Chondroitin sulfate proteoglycan 4	CSPG4	-0.23509	1.34853
	28 kDa heat- and acid-stable phosphoprotein	PDAP1	-0.238116	1.34586
	Protein phosphatase 1 regulatory subunit 12A	PPP1R12A	-0.243245	1.8378
	Gap junction alpha-1 protein	GJA1	-0.257715	1.40793
	Peroxiredoxin-2	PRDX2	-0.260448	1.51332
	Aconitate hydratase, mitochondrial	ACO2	-0.296281	1.40389
	Calponin;Calponin-2	CNN2	-0.308757	1.8947
	Glucosylceramidase	GBA	-0.314601	1.35163
	Cytochrome c oxidase subunit 5A, mitochondrial	COX5A	-0.31466	1.31166
	Vesicle-fusing ATPase	NSF	-0.315571	2.07105
	Glutathione S-transferase Mu 2	GSTM2	-0.330494	1.68487
	Spliceosome RNA helicase DDX39B;ATP-dependent RNA helicase DDX39A	DDX39B;DDX39A	-0.338067	2.1123
	Four and a half LIM domains protein 2	FHL2	-0.352525	2.07802
	Electron transfer flavoprotein subunit beta	ETFB	-0.412547	1.74759
	Exportin-1	XPO1	-0.439606	1.35342
	Collagen alpha-2(I) chain	COL1A2	-0.493903	2.16733
	Tubulin alpha-1A chain;Tubulin alpha-3E chain	TUBA1A;TUBA3E	-0.768279	1.50031
	Collagen alpha-1(I) chain	COL1A1	-0.803433	2.38367
	Vigilin	HDLBP	0.0351467	0.241873
	EH domain-containing protein 1	EHD1	0.0626437	0.542797
	Heterogeneous nuclear ribonucleoprotein D-like	HNRNPDL	-0.0249926	0.100316
	Glutathione peroxidase;Glutathione peroxidase 1	GPX1	-0.096892	0.33861
	Basigin	BSG	-0.00168292	0.00723182
	Spectrin beta chain, non-erythrocytic 1	SPTBN1	-0.0684338	0.422003
	PDZ and LIM domain protein 2	PDLIM2	-0.143208	0.25361
	Clathrin heavy chain;Clathrin heavy chain 1	CLTC	0.0222435	0.170339
	26S proteasome non-ATPase regulatory subunit 1	PSMD1	0.144235	1.11636
	TAR DNA-binding protein 43	TARDBP;TDP43	-0.153624	0.777307
	60S ribosomal protein L17	RPL17;RPL17-C18orf32	0.151321	0.774486
	AP-2 complex subunit mu	AP2M1	0.11956	0.169955
	Ribosome maturation protein SBDS	SBDS	0.034104	0.0620051
	Hypoxia up-regulated protein 1	HYOU1	0.138001	0.734527
	Tight junction protein ZO-1	TJP1	-0.151599	0.442304
	Collagen alpha-1(VI) chain	COL6A1	0.111451	0.670129
	Nodal modulator 2;Nodal modulator 1;Nodal modulator 3	NOMO3;NOMO1;NOMO2	-0.0956376	0.398604
	Proteasome activator complex subunit 2	PSME2	0.0019652	0.0116209
	ATP-dependent RNA helicase DDX1	DDX1	-0.0044721	0.0175239
	26S protease regulatory subunit 10B	PSMC6	-0.0424703	0.109011
		C21orf33	0.0244904	0.0433298
	Voltage-dependent anion-selective channel protein 2	VDAC2	-0.0392977	0.0817594
	Protein-L-isoaspartate O-methyltransferase;Protein-L-isoaspartate(D-aspartate) O-methyltransferase	PCMT1	0.145377	0.366387
	Torsin-1A-interacting protein 1	TOR1AIP1	-0.133092	0.537518
	Integrin-linked protein kinase	ILK	-0.0561924	0.285386
	Neutral cholesterol ester hydrolase 1	NCEH1	0.106899	0.580231
	Glutathione S-transferase Mu 3	GSTM3	-0.224229	0.604063
	Transmembrane emp24 domain-containing protein 7	TMED7-TICAM2;TMED7	0.123088	0.202661
	N-alpha-acetyltransferase 15, NatA auxiliary subunit	NAA15	0.0748698	0.221252
	Serine/arginine-rich splicing factor 7	SRSF7	0.0435518	0
	40S ribosomal protein S15	RPS15	0.175306	0.375685
	Translationally-controlled tumor protein	TPT1	0.099577	0.37682
	40S ribosomal protein SA	RPSA	0.0295251	0.116568
	Enoyl-CoA delta isomerase 2, mitochondrial	ECI2	0.0145658	0.0521002
	Calpain small subunit 1	CAPNS1	0.128249	0.357044
	Dolichyl-diphosphooligosaccharide--protein glycosyltransferase 48 kDa subunit	DDOST	0.00593122	0.0208729
	Prolyl endopeptidase FAP;Antiplasmin-cleaving enzyme FAP, soluble form	FAP	-0.0401255	0.110044
	ATP-dependent RNA helicase DDX3X;ATP-dependent RNA helicase DDX3Y	DDX3X;DDX3Y	0.117205	1.10336
	Hydroxyacyl-coenzyme A dehydrogenase, mitochondrial	HADH	-0.0639356	0.102762
	Heat shock 70 kDa protein 1B;Heat shock 70 kDa protein 1A	HSPA1B;HSPA1A	-0.126221	1.0538
	Single-stranded DNA-binding protein, mitochondrial	SSBP1	-0.32943	0.893856
		HLA-A	0.0978266	0.285317
	Poly(U)-binding-splicing factor PUF60	PUF60	-0.0787172	0.144964
	Matrin-3	MATR3	-0.224056	1.21393
	Histone H2A type 2-C;Histone H2A type 3;Histone H2A type 1-D;Histone H2A type 1;Histone H2A type 2-A;Histone H2A type 1-C;Histone H2A type 1-B/E;Histone H2A.J;Histone H2A type 1-H;Histone H2A type 1-J;Histone H2A type 1-A;Histone H2A;Histone H2AX;Histone H2A.Z;Histone H2A.V	HIST2H2AC;HIST3H2A;HIST1H2AD;HIST1H2AG;HIST2H2AA3;HIST1H2AC;HIST1H2AB;H2AFJ;HIST1H2AH;HIST1H2AJ;HIST1H2AA;H2AFX;H2AFZ;H2AFV	-0.248366	0.914333
	Polypyrimidine tract-binding protein 1	PTBP1	0.132596	0.62064
	Protein enabled homolog	ENAH	0.00440725	0.0120764
		HLA-C	0.276306	0.449968
	Paxillin	PXN	-0.0687869	0.110762
	Cathepsin D;Cathepsin D light chain;Cathepsin D heavy chain	CTSD	-0.209752	0.653278
	Dihydropyrimidinase-related protein 2	DPYSL2	-0.0631339	0.219255
	Lysosome membrane protein 2	SCARB2	0.15592	0.418823
	HLA class I histocompatibility antigen, A-3 alpha chain	HLA-A	0.0623932	0.0987175
	D-3-phosphoglycerate dehydrogenase	PHGDH	-0.0463664	0.120852
	Leukocyte surface antigen CD47	CD47	-0.206307	0.794017
	Catenin beta-1	CTNNB1	-0.0660318	0.21292
	40S ribosomal protein S14	RPS14	0.167267	1.25012
	40S ribosomal protein S24	RPS24	0.150799	0.736882
	Peroxisomal multifunctional enzyme type 2;(3R)-hydroxyacyl-CoA dehydrogenase;Enoyl-CoA hydratase 2	HSD17B4	0.0111268	0.0325428
	Casein kinase II subunit alpha;Casein kinase II subunit alpha 3	CSNK2A1;CSNK2A3	-0.106202	0.802237
	Tripeptidyl-peptidase 1	TPP1	-0.178889	0.48016
	Translocon-associated protein subunit alpha	SSR1	0.135952	0.9166
	Phosphoglucomutase-1	PGM1	-0.20633	0.808898
	60S ribosomal protein L29	RPL29	-0.0869916	0.16239
	Thyroid hormone receptor-associated protein 3	THRAP3	0.201934	0.505855
	Minor histocompatibility antigen H13	HM13	0.131201	0.432876
	Protein DEK	DEK	-0.102638	0.231914
	Tubulin-folding cofactor B	TBCB	-0.00908502	0.0164345
	Xaa-Pro dipeptidase	PEPD	-0.164744	0.546716
	45 kDa calcium-binding protein	SDF4	0.0995846	0.248901
	Trans-Golgi network integral membrane protein 2	TGOLN2	-0.0387014	0.134172
	Adenosine kinase	ADK	0.0871245	0.19014
	L-lactate dehydrogenase B chain;L-lactate dehydrogenase	LDHB	-0.14095	1.04222
	Phosphatidylinositide phosphatase SAC1	SACM1L	0.0464147	0.217447
	Catenin delta-1	CTNND1	0.0690072	0.558003
	Leucine--tRNA ligase, cytoplasmic	LARS	-0.0448106	0.224341
	Histidine--tRNA ligase, cytoplasmic	HARS	-0.197591	0.643896
	Prelamin-A/C;Lamin-A/C	LMNA	-0.102252	0.282278
	Platelet-activating factor acetylhydrolase IB subunit alpha	PAFAH1B1	-0.116165	0.192916
	Tyrosine--tRNA ligase, cytoplasmic;Tyrosine--tRNA ligase, cytoplasmic, N-terminally processed	YARS	-0.289042	1.27592
	Alanine--tRNA ligase, cytoplasmic	AARS	-0.145592	0.879677
	Protein TFG	TFG	0.0679321	0.197618
	Glycine--tRNA ligase	GARS	0.0376104	0.0814108
	Inverted formin-2	INF2	0.0479539	0.120167
	Ubiquitin-like modifier-activating enzyme 6	UBA6	0.0602684	0.238555
	Phosphoglycolate phosphatase	PGP	-0.0635169	0.333434
	ADP-sugar pyrophosphatase	NUDT5	-0.139182	0.478888
	Tetraspanin;CD81 antigen	CD81	-0.228976	0.205012
	Eukaryotic translation initiation factor 3 subunit L	EIF3L	-0.0714417	0.272485
	Copine-1	CPNE1	0.0210203	0.131794
	Coatomer subunit delta	ARCN1	-0.0783984	0.373794
	Syntaxin-12	STX12	-0.144674	0.272886
	Ribose-phosphate pyrophosphokinase 1;Ribose-phosphate pyrophosphokinase 3	PRPS1;PRPS1L1	-0.00887998	0.0144407
	Polyadenylate-binding protein;Polyadenylate-binding protein 4	PABPC4	0.00967026	0.0289399
	Heterogeneous nuclear ribonucleoproteins C1/C2	HNRNPC	-0.290247	0.430489
	Syntenin-1	SDCBP	0.0840855	0.126643
	Citrate synthase, mitochondrial;Citrate synthase	CS	0.158566	0.61812
	NAD(P)H dehydrogenase [quinone] 1	NQO1	0.131297	1.15472
	Protein transport protein Sec61 subunit alpha isoform 1	SEC61A1	-0.0778872	0.170014
	Serine/threonine-protein kinase 24;Serine/threonine-protein kinase 24 36 kDa subunit;Serine/threonine-protein kinase 24 12 kDa subunit;Serine/threonine-protein kinase 26;Serine/threonine-protein kinase 25	STK24;STK25;STK26	0.0225627	0.0783593
	Polyubiquitin-C;Ubiquitin;Ubiquitin-40S ribosomal protein S27a;Ubiquitin;40S ribosomal protein S27a;Ubiquitin-60S ribosomal protein L40;Ubiquitin;60S ribosomal protein L40;Polyubiquitin-B;Ubiquitin	UBC;UBB;RPS27A;UBA52	0.19503	1.24268
	Actin-related protein 3	ACTR3	-0.0248648	0.151501
	Interleukin enhancer-binding factor 2	ILF2	-0.0673834	0.66709
	GTP-binding nuclear protein Ran	RAN	0.0490011	0.15329
	Eukaryotic translation initiation factor 3 subunit C;Eukaryotic translation initiation factor 3 subunit C-like protein	EIF3C;EIF3CL	0.0774415	0.441173
	Heterogeneous nuclear ribonucleoprotein Q	SYNCRIP	-0.143414	1.17507
	Prothymosin alpha;Prothymosin alpha, N-terminally processed;Thymosin alpha-1	PTMA	0.355029	0.850092
	Transcription elongation factor B polypeptide 2	TCEB2	-0.0804373	0.153041
	MICOS complex subunit MIC60	IMMT	-0.145443	0.688635
	Protein CutA	CUTA	0.398831	0
	Profilin;Profilin-2	PFN2	-0.0756655	0.285196
	Sorcin	SRI	0.00769297	0
	Cadherin-2	CDH2	0.0349286	0.0623477
	Acylamino-acid-releasing enzyme	APEH	-0.0681343	0.750408
	Myotrophin	MTPN	0.0312347	0.0634496
	FERM, RhoGEF and pleckstrin domain-containing protein 1	FARP1	-0.191491	0.760252
	60S ribosomal protein L24	RPL24	0.0662435	0.189086
	Eukaryotic translation initiation factor 4 gamma 2	EIF4G2	0.0786724	0.163186
	60S ribosomal protein L32	RPL32	0.226695	0.897066
	Heterogeneous nuclear ribonucleoprotein A/B	HNRNPAB	-0.0235348	0.0787897
	Transmembrane protein 33	TMEM33	0.259855	0.511619
	60S ribosomal protein L9	RPL9	0.00701904	0.0200642
	Septin-11	2022-09-11	-0.1241	1.01653
	Protein transport protein Sec31A	SEC31A	0.0301482	0.232954
	Cytochrome b5 type B	CYB5B	0.206665	0.683541
	Prefoldin subunit 1	PFDN1	0.047699	0.310437
	Transcription elongation factor B polypeptide 1	TCEB1	-0.0339317	0.0569767
	Erlin-2	ERLIN2	-0.20261	0.807325
	Tubulin-specific chaperone A	TBCA	-0.0482419	0.277427
	S-phase kinase-associated protein 1	SKP1	0.0999387	0.379872
	COP9 signalosome complex subunit 6	COPS6	-0.0446758	0.231336
	60S ribosomal protein L14	RPL14	-0.016573	0.0362634
	Ezrin	EZR	0.0680993	0.233444
	Calpastatin	CAST	0.0917136	0.779307
	Eukaryotic translation initiation factor 4 gamma 1	EIF4G1	0.0356318	0.336871
	Microtubule-associated protein;Microtubule-associated protein 4	MAP4	-0.0871429	0.823369
	Kinesin light chain 1	KLC1	-0.185551	0.751572
	Eukaryotic translation initiation factor 4B	EIF4B	-0.0121384	0.0496565
	Dynactin subunit 1	DCTN1;DKFZp686E0752	-0.0511119	0.378089
	Multifunctional protein ADE2;Phosphoribosylaminoimidazole-succinocarboxamide synthase;Phosphoribosylaminoimidazole carboxylase	PAICS	0.00538063	0.0143277
	Histone-binding protein RBBP7	RBBP7	0.0732168	0.177469
	Caveolin;Caveolin-2	CAV2	0.36629	0.720081
	Far upstream element-binding protein 1	FUBP1	-0.142293	0.756371
	Dihydrolipoyl dehydrogenase;Dihydrolipoyl dehydrogenase, mitochondrial	DLD	-0.0884609	0.134739
	Microtubule-associated protein 1A;MAP1A heavy chain;MAP1 light chain LC2	MAP1A	-0.0866776	0.25741
	Translin	TSN	0.00477219	0.0277393
	LanC-like protein 1	LANCL1	-0.225901	1.23577
	Band 4.1-like protein 2	EPB41L2	-0.545179	1.13027
	Elongation factor 1-delta	EEF1D	0.12322	0.626864
	Protein arginine N-methyltransferase 1	PRMT1	-0.170919	0.803498
	Puromycin-sensitive aminopeptidase	NPEPPS	-0.158048	1.04901
	60S ribosomal protein L27a	RPL27A	0.00504748	0.0122773
	LIM domain only protein 7	LMO7	-0.0573311	0.25234
	Prostaglandin reductase 1	PTGR1	-0.109451	0.233421
	Heme-binding protein 1	HEBP1	-0.249539	0.710638
	26S proteasome non-ATPase regulatory subunit 9	PSMD9	-0.126198	0.747778
	CD166 antigen	ALCAM	0.149494	0.457105
	Dolichyl-diphosphooligosaccharide--protein glycosyltransferase subunit DAD1	DAD1	0.138975	0.293416
	Prohibitin-2	PHB2	-0.0482992	0.122128
	4F2 cell-surface antigen heavy chain	SLC3A2	0.154463	0.339736
	Malectin	MLEC	-0.0286433	0.120967
	Uveal autoantigen with coiled-coil domains and ankyrin repeats	UACA	0.450944	0.667428
	Protein transport protein Sec23A	SEC23A	-0.113321	0.391032
	Nucleosome assembly protein 1-like 1	NAP1L1	0.052578	0.145711
	N-acetylglucosamine-6-sulfatase	GNS	-0.0848554	0.231767
	Glyoxalase domain-containing protein 4	GLOD4	-0.0404956	0.106589
	Tetraspanin;CD63 antigen	CD63	0.103699	0.139717
	Overexpressed in colon carcinoma 1 protein	C12orf75;OCC1	0.237474	0.565278
	Coatomer subunit zeta-1	COPZ1	-0.0878353	0.232879
	Vacuolar protein sorting-associated protein 29	VPS29	-0.28479	0.800961
	Myosin light polypeptide 6	MYL6	0.201316	0.646213
	Insulin-like growth factor 2 mRNA-binding protein 2	IGF2BP2	-0.185282	0.688808
	Alpha/beta hydrolase domain-containing protein 14B	ABHD14B	-0.350161	0.961375
	Actin-related protein 2/3 complex subunit 4	ARPC4-TTLL3;ARPC4	-0.0140203	0.0368496
	Translocation protein SEC62	SEC62	0.0482155	0.120997
	Dipeptidyl peptidase 3	DPP3	-0.0260703	0.0524795
	DNA-(apurinic or apyrimidinic site) lyase;DNA-(apurinic or apyrimidinic site) lyase, mitochondrial	APEX1	0.106223	0.470838
	Proteasome subunit alpha type;Proteasome subunit alpha type-6	PSMA6	-0.135028	0.936564
	Lamina-associated polypeptide 2, isoforms beta/gamma;Thymopoietin;Thymopentin;Lamina-associated polypeptide 2, isoform alpha;Thymopoietin;Thymopentin	TMPO	-0.0386988	0.182799
	Heterogeneous nuclear ribonucleoprotein H;Heterogeneous nuclear ribonucleoprotein H, N-terminally processed	HNRNPH1	0.0783246	0.206855
	Centrosomal protein of 170 kDa	CEP170	0.566679	1.13829
	Inosine-5-monophosphate dehydrogenase 2	IMPDH2	0.0150661	0.0312363
	Phosphoacetylglucosamine mutase	PGM3	-0.127385	0.722663
	CD44 antigen	CD44	-0.0442537	0.195851
	Serine/threonine-protein phosphatase 5;Serine/threonine-protein phosphatase	PPP5C	-0.0113316	0.0486848
	Trifunctional enzyme subunit alpha, mitochondrial;Long-chain enoyl-CoA hydratase;Long chain 3-hydroxyacyl-CoA dehydrogenase	HADHA	-0.13485	0.858827
	40S ribosomal protein S27;40S ribosomal protein S27-like	RPS27L	-0.163667	0.460616
	Acidic leucine-rich nuclear phosphoprotein 32 family member A	ANP32A	-0.107388	0.706042
	Aflatoxin B1 aldehyde reductase member 2	AKR7A2	-0.257378	0.897134
	Ras-related protein Rab-11A;Ras-related protein Rab-11B	RAB11A;RAB11B	0.0716184	0.4691
	Beta-hexosaminidase;Beta-hexosaminidase subunit alpha	HEXA	0.017506	0.0438226
	Microtubule-actin cross-linking factor 1, isoforms 1/2/3/5	MACF1	-0.0665353	0.247561
	RNA-binding protein FUS	FUS	-0.0363204	0.196798
	Adenine phosphoribosyltransferase	APRT	-0.0663894	0.14331
	Very-long-chain (3R)-3-hydroxyacyl-CoA dehydratase 3	HACD3	-0.285395	0.87422
	RNA-binding protein EWS	EWSR1	0.0816263	0.186651
	Ubiquitin-conjugating enzyme E2 variant 1	TMEM189-UBE2V1;UBE2V1	-0.0879116	0.409878
	Mitochondrial 2-oxoglutarate/malate carrier protein	SLC25A11	0.0888386	0.155256
	Eukaryotic translation initiation factor 5A;Eukaryotic translation initiation factor 5A-1;Eukaryotic translation initiation factor 5A-2;Eukaryotic translation initiation factor 5A-1-like	EIF5A;EIF5A2;EIF5AL1	-0.184663	0.505081
	40S ribosomal protein S15a	RPS15A	-0.20421	0.610756
	Acyl carrier protein;Acyl carrier protein, mitochondrial	NDUFAB1	-0.250513	0.742092
	Serine/arginine-rich splicing factor 2	SRSF2	-0.104059	0.484456
	Obg-like ATPase 1	OLA1	-0.0201019	0.0871565
	Ubiquitin thioesterase OTUB1	OTUB1	0.0427812	0.14905
	Hematological and neurological expressed 1 protein;Hematological and neurological expressed 1 protein, N-terminally processed	HN1	0.143651	0.37699
	Ribosomal protein L19;60S ribosomal protein L19	RPL19	-0.0130603	0.0439391
	Rho GDP-dissociation inhibitor 1	ARHGDIA	-0.0320695	0.195657
	Serine/arginine-rich splicing factor 1	SRSF1	0.0913442	0.258394
	Small nuclear ribonucleoprotein-associated proteins B and B;Small nuclear ribonucleoprotein-associated protein N	SNRPN;SNRPB	-0.167391	0.525938
	60S ribosomal protein L18	RPL18	-0.0870577	0.337335
	Myosin regulatory light chain 12A;Myosin regulatory light chain 12B	MYL12A;MYL12B	0.384356	0.785803
	Purine nucleoside phosphorylase;S-methyl-5-thioadenosine phosphorylase	MTAP	-0.0225792	0.0856773
	Mitotic checkpoint protein BUB3	BUB3	-0.103144	0.385876
	Histone H3;Histone H3.2;Histone H3.1t;Histone H3.3;Histone H3.1;Histone H3.3C	H3F3B;HIST2H3A;HIST3H3;H3F3A;HIST1H3A;H3F3C	-0.32364	0.391727
	60S ribosomal protein L22	RPL22	-0.0431156	0.0681394
	Splicing factor U2AF 65 kDa subunit	U2AF2	-0.0516911	0.0957265
	Eukaryotic translation initiation factor 3 subunit K	EIF3K	0.209573	0.504479
	Coatomer subunit epsilon	COPE	0.0981693	0.468777
	AP-2 complex subunit sigma	AP2S1	0.257297	0.563603
	40S ribosomal protein S5;40S ribosomal protein S5, N-terminally processed	RPS5	-0.00750987	0.0244963
	PDZ and LIM domain protein 1	PDLIM1	0.0478357	0.141348
	Cytosolic acyl coenzyme A thioester hydrolase	ACOT7	0.148019	0.36143
	AP-3 complex subunit beta-1	AP3B1	-0.0824496	0.321622
	26S proteasome non-ATPase regulatory subunit 11	PSMD11	0.0198924	0.104132
	26S proteasome non-ATPase regulatory subunit 12	PSMD12	-0.0727475	0.233772
	Membrane-associated progesterone receptor component 1	PGRMC1	-0.116156	0.262021
	Chloride intracellular channel protein 1	CLIC1	0.00252914	0.0179736
	Eukaryotic translation initiation factor 3 subunit F	EIF3F	-0.00764402	0.0141032
	Importin-5	IPO5	-0.00452423	0.0561541
	26S proteasome non-ATPase regulatory subunit 14	PSMD14	0.0150369	0.0273306
	Importin subunit alpha-4	KPNA3	-0.299942	0
	Pyridoxal kinase	PDXK	-0.207022	0.728666
	Heat shock protein beta-6	HSPB6	-0.174189	0.5672
	AP-3 complex subunit delta-1	AP3D1	-0.173011	0
	Programmed cell death protein 5	PDCD5	0.123341	0.8565
	Proteasome subunit alpha type-7	PSMA7	0.0142619	0.0831389
	Tax1-binding protein 3	TAX1BP3	-0.132895	0.204177
	Hepatocyte growth factor-regulated tyrosine kinase substrate	HGS	-0.0662079	0.212644
	Actin-related protein 2/3 complex subunit 1B	ARPC1B	-0.0111745	0.0482251
	Actin-related protein 2/3 complex subunit 2	ARPC2	0.118745	1.06742
	Actin-related protein 2/3 complex subunit 3	ARPC3	0.00508626	0.0168489
	Membrane-associated progesterone receptor component 2	PGRMC2	-0.160983	1.2718
	Protein RER1	RER1	0.00535329	0.0103766
	Surfeit locus protein 4	SURF4	-0.224794	0.449391
	Eukaryotic translation initiation factor 3 subunit D	EIF3D	0.235012	0.682249
	Monocarboxylate transporter 4	SLC16A3	-0.145369	0.561708
	Prolyl 4-hydroxylase subunit alpha-2	P4HA2	0.00374285	0.00819993
	Synaptobrevin homolog YKT6	YKT6	-0.133438	0.390785
	Actin-related protein 2/3 complex subunit 5	ARPC5	0.109291	0.366915
	Pre-mRNA-splicing factor ATP-dependent RNA helicase DHX15	DHX15	0.208092	0.457744
	Cytoplasmic dynein 1 light intermediate chain 2	DYNC1LI2	0.0321878	0.343677
	26S proteasome non-ATPase regulatory subunit 3	PSMD3	0.0267359	0.0751501
	Tumor protein D54	TPD52L2	0.0375989	0.262196
	ATPase ASNA1	ASNA1	0.0383304	0.0588271
	Alpha-actinin-4	ACTN4	0.125324	0.54427
	Asparagine--tRNA ligase, cytoplasmic	NARS	-0.0911744	0.216039
	EGF-like repeat and discoidin I-like domain-containing protein 3	EDIL3	-0.186562	0.471098
	Sorting nexin-3	SNX3	0.0950584	0.279427
	Gremlin-1	GREM1	0.112612	0.272068
	Procollagen-lysine,2-oxoglutarate 5-dioxygenase 3	PLOD3	0.340796	0.992524
	Perilipin-3	PLIN3	-0.055687	0.638207
	UDP-glucose 6-dehydrogenase	UGDH	0.0919813	0.5675
	General vesicular transport factor p115	USO1	0.0751966	0.208987
	Histone H2B;Histone H2B type 1-L;Histone H2B type 1-M;Histone H2B type 1-N;Histone H2B type 1-H;Histone H2B type 2-F;Histone H2B type 1-C/E/F/G/I;Histone H2B type 1-D;Histone H2B type F-S;Histone H2B type 1-K	HIST1H2BN;HIST1H2BL;HIST1H2BM;HIST1H2BH;HIST2H2BF;HIST1H2BC;HIST1H2BD;H2BFS;HIST1H2BK	-0.235151	0.373774
	Endothelial differentiation-related factor 1	EDF1	0.111588	0.981241
	DnaJ homolog subfamily A member 2	DNAJA2	0.075971	0.418131
	Copine-3	CPNE3	-0.0982062	0.579599
	Programmed cell death protein 6	PDCD6	0.160212	0.531169
	SH3 domain-binding glutamic acid-rich-like protein	SH3BGRL	-0.0921364	0.741687
	Filamin-B	FLNB	0.0260455	0.225268
	Vesicle-trafficking protein SEC22b	SEC22B	0.0991236	0.324925
	Vacuolar protein sorting-associated protein 26A	VPS26A	-0.0906048	0.291172
	NADH dehydrogenase [ubiquinone] iron-sulfur protein 3, mitochondrial	NDUFS3	0.121225	0.394759
	Barrier-to-autointegration factor;Barrier-to-autointegration factor, N-terminally processed	BANF1	0.203313	0.377223
	Cold shock domain-containing protein E1	CSDE1	0.0773576	0.279827
	Cartilage-associated protein	CRTAP	-0.113413	0.725876
	Eukaryotic translation initiation factor 3 subunit G	EIF3G	0.14259	0.663099
	Eukaryotic translation initiation factor 3 subunit J	EIF3J	0.0217635	0.0638382
	Isocitrate dehydrogenase [NADP] cytoplasmic	IDH1	-0.134129	1.08535
	PRA1 family protein 3	ARL6IP5	-0.141424	0.41576
	DnaJ homolog subfamily C member 8	DNAJC8	-0.049634	0.0886901
	ATP synthase subunit d, mitochondrial	ATP5H	-0.138865	1.21399
	Glutaredoxin-3	GLRX3	0.0298704	0.10601
	Signal recognition particle subunit SRP72	SRP72	-0.082222	0.490714
	N(G),N(G)-dimethylarginine dimethylaminohydrolase 1	DDAH1	0.0252393	0.0703929
	Protein transport protein Sec24D	SEC24D	-0.0772419	0.217549
	Glutaminase kidney isoform, mitochondrial	GLS	0.0617727	0.116685
	AP-2 complex subunit alpha-2	AP2A2	-0.151464	0.781276
	LETM1 and EF-hand domain-containing protein 1, mitochondrial	LETM1	0.0426909	0.109142
	Peptidyl-prolyl cis-trans isomerase FKBP9	FKBP9	-0.0570838	0.147935
	Bifunctional 3-phosphoadenosine 5-phosphosulfate synthase 2;Sulfate adenylyltransferase;Adenylyl-sulfate kinase	PAPSS2	-0.122889	0.485475
	Importin-7	IPO7	0.0943362	0.251416
	Activator of 90 kDa heat shock protein ATPase homolog 1	AHSA1	0.119175	1.02932
	Persulfide dioxygenase ETHE1, mitochondrial	ETHE1	-0.316055	0.782795
	Long-chain-fatty-acid--CoA ligase 3	ACSL3	0.0444152	0.492253
	Serine/threonine-protein kinase OSR1	OXSR1	0.152219	0.848303
	AP-2 complex subunit alpha-1	AP2A1	-0.0585639	0.319474
	Serum deprivation-response protein	SDPR	-0.00713603	0.0200178
	BAG family molecular chaperone regulator 2	BAG2	-0.0840403	0.15408
	Thioredoxin domain-containing protein 12	TXNDC12	-0.113822	0.464124
	L-lactate dehydrogenase A chain	LDHA	-0.0297674	0.19095
	Glutamate dehydrogenase 1, mitochondrial;Glutamate dehydrogenase 2, mitochondrial	GLUD1;GLUD2	-0.000528971	0.00204548
	NADH-cytochrome b5 reductase 3;NADH-cytochrome b5 reductase 3 membrane-bound form;NADH-cytochrome b5 reductase 3 soluble form	CYB5R3	-0.20517	0.999477
	Glutathione reductase, mitochondrial	GSR	-0.174044	0.39079
	Cytochrome c oxidase subunit 3	MT-CO3	0.109438	0.363962
	Superoxide dismutase [Cu-Zn]	SOD1	-0.213783	0.761558
	Purine nucleoside phosphorylase	PNP	-0.367144	0.554036
	Hypoxanthine-guanine phosphoribosyltransferase	HPRT1	0.177076	0.572694
	Aspartate aminotransferase, mitochondrial	GOT2	-0.216485	0.74048
	Epidermal growth factor receptor;Receptor protein-tyrosine kinase	EGFR	0.0498371	0.760675
	Phosphoglycerate kinase 1	PGK1	-0.041062	0.2642
	Adenylate kinase isoenzyme 1	AK1	-0.0590928	0.388558
	Fibronectin;Anastellin;Ugl-Y1;Ugl-Y2;Ugl-Y3	FN1	0.0286452	0.117016
	Transferrin receptor protein 1;Transferrin receptor protein 1, serum form	TFRC	0.199495	0.36324
	Fructose-bisphosphate aldolase A;Fructose-bisphosphate aldolase	ALDOA	0.0193837	0.225862
	Cystatin-B	CSTB	0.246835	0.726448
	Annexin A1	ANXA1	0.100314	0.685891
	Superoxide dismutase [Mn], mitochondrial	SOD2	-0.0101903	0.0362935
	Ornithine aminotransferase, mitochondrial;Ornithine aminotransferase, hepatic form;Ornithine aminotransferase, renal form	OAT	0.0490271	0.204316
	Glyceraldehyde-3-phosphate dehydrogenase	GAPDH	-0.0720876	0.376989
	Heat shock protein beta-1	HSPB1	-0.13716	0.733802
	Dolichyl-diphosphooligosaccharide--protein glycosyltransferase subunit 1	RPN1	0.176041	1.02423
	Dolichyl-diphosphooligosaccharide--protein glycosyltransferase subunit 2	RPN2	0.0607045	0.869955
	Guanine nucleotide-binding protein G(i) subunit alpha-2	GNAI2	0.308532	0.898147
	Sodium/potassium-transporting ATPase subunit alpha-1	ATP1A1	0.150958	1.27062
	Plasminogen activator inhibitor 1	SERPINE1	0.282916	0.790536
	ADP/ATP translocase 2;ADP/ATP translocase 2, N-terminally processed	SLC25A5	0.0265528	0.148277
	Ubiquitin-like protein ISG15	ISG15	-0.204869	0.568621
	Eukaryotic translation initiation factor 2 subunit 1	EIF2S1	0.0343304	0.113856
	Non-histone chromosomal protein HMG-17	HMGN2	-0.104373	0.187734
	60S acidic ribosomal protein P2	RPLP2	0.0598558	0.214628
	60S acidic ribosomal protein P0;60S acidic ribosomal protein P0-like	RPLP0;RPLP0P6	0.0110544	0.0327686
	Fatty acid-binding protein, heart	FABP3	0.280357	0.554407
	Lupus La protein	SSB	0.144274	1.24797
	Integrin beta-1	ITGB1	0.137768	1.2199
	ATP synthase subunit beta, mitochondrial;ATP synthase subunit beta	ATP5B	0.0708103	0.359662
	Protein S100;Protein S100-A6	S100A6	-0.164599	0.70593
	Alpha-enolase	ENO1	-0.027757	0.249947
	Glycogen phosphorylase, liver form;Alpha-1,4 glucan phosphorylase	PYGL	-0.22582	1.09067
	Glucose-6-phosphate isomerase	GPI	-0.152167	0.44192
	Nucleophosmin	NPM1	-0.103894	0.631341
		TPM3	-0.00605329	0.0459058
	Integrin alpha-V;Integrin alpha-V heavy chain;Integrin alpha-V light chain	ITGAV	-0.000457128	0.00219758
	Acyl-CoA-binding protein	DBI	0.0200043	0.0922285
	Protein disulfide-isomerase	P4HB	0.105197	1.07506
	Histone H1.0;Histone H1.0, N-terminally processed	H1F0	-0.156583	0.290805
	Annexin A2;Annexin;Putative annexin A2-like protein	ANXA2;ANXA2P2	0.0702896	0.346779
	Calpain-1 catalytic subunit	CAPN1	-0.0494137	0.524527
	Tubulin beta chain	TUBB	0.0886199	0.211838
	Beta-hexosaminidase subunit beta;Beta-hexosaminidase subunit beta chain B;Beta-hexosaminidase subunit beta chain A	HEXB	0.168952	0.990221
	Profilin-1	PFN1	-0.040301	0.422774
	Bifunctional glutamate/proline--tRNA ligase;Glutamate--tRNA ligase;Proline--tRNA ligase	EPRS	-0.0669816	0.808789
	Cathepsin B;Cathepsin B light chain;Cathepsin B heavy chain	CTSB	-0.185488	0.400965
	Heat shock protein HSP 90-alpha	HSP90AA1	0.0658429	1.26779
			0.00221761	0.00790838
	Fumarate hydratase, mitochondrial	FH	0.0951557	0.255132
	Annexin A6;Annexin	ANXA6	0.0232557	0.177958
	Rho-related GTP-binding protein RhoC	RHOC	-0.270316	0.498507
	Pyruvate dehydrogenase E1 component subunit alpha, somatic form, mitochondrial	PDHA1	-0.0801373	0.262902
	Integrin alpha-5;Integrin alpha-5 heavy chain;Integrin alpha-5 light chain	ITGA5	0.181295	0
	Vimentin	VIM	-0.0259908	0.0835742
	Annexin A5;Annexin	ANXA5	0.0753746	0.4028
	Dihydropteridine reductase	QDPR	-0.282816	0.686617
	High mobility group protein B1;Putative high mobility group protein B1-like 1	HMGB1;HMGB1P1	0.0936515	0.920435
		TPM1	-0.0533021	0.204703
	Clathrin light chain A	CLTA	0.0533136	0.361639
	Clathrin light chain B	CLTB	-0.196238	0.652199
	Annexin;Annexin A4	ANXA4	-0.106061	0.366331
	Platelet-derived growth factor receptor beta	PDGFRB	-0.13102	0.548005
	Poly [ADP-ribose] polymerase 1	PARP1	0.0184708	0.0579318
		CALM2;CALM3;CALM1	0.0377178	0.274043
	Thioredoxin	TXN	-0.105449	0.405804
	Cytochrome c oxidase subunit 5B, mitochondrial	COX5B	-0.188528	0.537524
	Carboxypeptidase;Lysosomal protective protein;Lysosomal protective protein 32 kDa chain;Lysosomal protective protein 20 kDa chain	CTSA	-0.127719	0.324822
	cAMP-dependent protein kinase type I-alpha regulatory subunit;cAMP-dependent protein kinase type I-alpha regulatory subunit, N-terminally processed	PRKAR1A	-0.192987	0.801496
	S-formylglutathione hydrolase	ESD	-0.262376	0.905963
	60 kDa heat shock protein, mitochondrial	HSPD1	0.0702267	0.356873
	78 kDa glucose-regulated protein	HSPA5	0.0670853	0.524029
	Pyruvate dehydrogenase E1 component subunit beta, mitochondrial	PDHB	-0.0565405	0.0935402
	Glycogen phosphorylase, brain form	PYGB	-0.0160859	0.084681
	Ras-related protein Ral-B;Ras-related protein Ral-A	RALB;RALA	-0.189075	0.377979
	Lysosome-associated membrane glycoprotein 1	LAMP1	-0.0394669	0.1007
	C-1-tetrahydrofolate synthase, cytoplasmic;Methylenetetrahydrofolate dehydrogenase;Methenyltetrahydrofolate cyclohydrolase;Formyltetrahydrofolate synthetase;C-1-tetrahydrofolate synthase, cytoplasmic, N-terminally processed	MTHFD1	-0.00356038	0.0185393
	Alcohol dehydrogenase class-3	ADH5	-0.239727	1.2013
	Polyadenylate-binding protein 1;Polyadenylate-binding protein;Polyadenylate-binding protein 3	PABPC1;PABPC3	0.113098	0.489512
	Cytochrome c oxidase subunit 6A1, mitochondrial	COX6A1	0.180775	0.160157
	Collagen alpha-2(VI) chain	COL6A2	-0.136266	0.499386
	ADP/ATP translocase 3;ADP/ATP translocase 3, N-terminally processed	SLC25A6	-0.11664	0.426692
	Creatine kinase B-type	CKB	0.0428174	0.129364
	Alpha-actinin-1	ACTN1	0.222261	1.18152
	X-ray repair cross-complementing protein 6	XRCC6	-0.0319112	0.222464
	X-ray repair cross-complementing protein 5	XRCC5	-0.0142434	0.140332
	Cytochrome c oxidase subunit 4 isoform 1, mitochondrial	COX4I1	0.125226	0.39251
	Lysosome-associated membrane glycoprotein 2	LAMP2	-0.0561854	0.142869
	Ribonuclease inhibitor	RNH1	0.0214831	0.0807696
	Elongation factor 2	EEF2	0.0656942	0.456643
	Protein disulfide-isomerase A4	PDIA4	0.0409234	0.243374
	Prolyl 4-hydroxylase subunit alpha-1	P4HA1	0.0153662	0.0449477
	Plastin-3	PLS3	-0.0949701	0.50815
	Electron transfer flavoprotein subunit alpha, mitochondrial	ETFA	-0.0475025	0.173767
	cAMP-dependent protein kinase type II-alpha regulatory subunit	PRKAR2A	-0.255677	0.56482
	Macrophage migration inhibitory factor	MIF	-0.144936	0.180873
	Farnesyl pyrophosphate synthase	FDPS	0.121666	0.664602
	Alcohol dehydrogenase [NADP(+)]	AKR1A1	-0.182463	1.19248
	Pyruvate kinase PKM;Pyruvate kinase	PKM	0.0713323	0.462772
	Endoplasmin	HSP90B1	0.00782776	0.0879336
	Heterogeneous nuclear ribonucleoprotein L	HNRNPL	-0.0717176	0.187934
	Aspartate--tRNA ligase, cytoplasmic	DARS	-0.0455958	0.201322
	Aldose reductase	AKR1B1	-0.00833384	0.0284858
	Aminopeptidase N	ANPEP	0.206573	0.663336
	Ras-related C3 botulinum toxin substrate 2	RAC2	-0.0673294	0.178066
	Eukaryotic peptide chain release factor GTP-binding subunit ERF3A;Eukaryotic peptide chain release factor GTP-binding subunit ERF3B	GSPT1;GSPT2	-0.196354	0.547823
	40S ribosomal protein S2	RPS2	-0.184241	0.65432
	Carbonyl reductase [NADPH] 1	CBR1	0.00468063	0.0212036
	Beta-galactosidase	GLB1	-0.265904	1.19165
	Histone H1.5	HIST1H1B	-0.265032	0.684943
	Histone H1.2	HIST1H1C	-0.0980975	0.549132
	Sarcoplasmic/endoplasmic reticulum calcium ATPase 2	ATP2A2	0.0188599	0.123446
	Stathmin	STMN1	0.0480868	0.165848
	High mobility group protein HMG-I/HMG-Y	HMGA1	0.268574	1.22272
	Aspartate aminotransferase, cytoplasmic	GOT1	-0.254884	0.981707
	Protein kinase C alpha type	PRKCA	-0.188101	0.448633
	Integrin alpha-2	ITGA2	0.189345	1.09574
	Calpain-2 catalytic subunit	CAPN2	-0.245726	1.2342
	ATP-dependent 6-phosphofructokinase, liver type	PFKL	0.00193405	0.00750806
	Galectin-3;Galectin	LGALS3	-0.0161743	0.0862831
	26S protease regulatory subunit 6A	PSMC3	0.0453746	0.110077
	T-complex protein 1 subunit alpha	TCP1	0.0534973	0.348203
	60S ribosomal protein L35a	RPL35A	0.0308679	0.0926696
	ADP-ribosylation factor 4	ARF4	-0.210483	0.884785
	Vinculin	VCL	-0.0311076	0.148838
	Phosphoglycerate mutase 1	PGAM1	-0.0352732	0.207602
	ATP synthase-coupling factor 6, mitochondrial	ATP5J	-0.0308463	0.0587811
	Nucleolin	NCL	-0.0430139	0.403764
	Hexokinase-1	HK1	-0.00731468	0.0106963
	Spermidine synthase	SRM	0.187194	0.785583
	Plasma membrane calcium-transporting ATPase 1;Calcium-transporting ATPase	ATP2B1	-0.266556	0.981427
	Eukaryotic translation initiation factor 2 subunit 2	EIF2S2	0.00403214	0.00717824
	Annexin A7	ANXA7	0.11824	0.78564
	Ras-related protein Rab-3B	RAB3B	0.0260894	0.0502397
	Ras-related protein Rab-6A;Ras-related protein Rab-6B	RAB6A;RAB6B	0.065808	0.331037
	Proteasome subunit beta type-1	PSMB1	-0.0348365	0.310814
	Parathymosin	PTMS	-0.213383	0.41992
	V-type proton ATPase subunit B, brain isoform	ATP6V1B2	-0.0332635	0.143282
	Cysteine and glycine-rich protein 1	CSRP1	-0.0178013	0.0754354
	Filamin-A	FLNA	-0.0232786	0.111224
	Cytoplasmic aconitate hydratase	ACO1	-0.203184	0.893625
	Voltage-dependent anion-selective channel protein 1	VDAC1	0.0308164	0.13418
	Catechol O-methyltransferase	COMT	-0.0954768	0.303466
	Trifunctional purine biosynthetic protein adenosine-3;Phosphoribosylamine--glycine ligase;Phosphoribosylformylglycinamidine cyclo-ligase;Phosphoribosylglycinamide formyltransferase	GART	-0.0756861	0.207292
	Non-specific lipid-transfer protein	SCP2	-0.133994	0.460927
	Ubiquitin-like modifier-activating enzyme 1	UBA1	0.00770505	0.0523094
	Nucleoside diphosphate kinase;Nucleoside diphosphate kinase B;Putative nucleoside diphosphate kinase	NME1-NME2;NME2;NME1;NME2P1	-0.0268962	0.0839945
	Heterogeneous nuclear ribonucleoproteins A2/B1	HNRNPA2B1	-0.0301838	0.119656
	Cytochrome b-c1 complex subunit 2, mitochondrial	UQCRC2	0.0188821	0.0854309
	Integrin alpha-6;Integrin alpha-6 heavy chain;Integrin alpha-6 light chain;Processed integrin alpha-6	ITGA6	-0.0606327	0.225571
	Splicing factor, proline- and glutamine-rich	SFPQ	-0.0511252	0.233293
	Peptidyl-prolyl cis-trans isomerase B	PPIB	0.115614	0.423884
	Tryptophan--tRNA ligase, cytoplasmic;T1-TrpRS;T2-TrpRS	WARS	-0.0246747	0.072815
	40S ribosomal protein S3	RPS3	0.100187	0.766846
	Adenosylhomocysteinase	AHCY	-0.0705484	0.31801
	Cofilin-1	CFL1	-0.126949	0.762868
	Plasma membrane calcium-transporting ATPase 4	ATP2B4	-0.153214	1.14708
	Thymidylate kinase	DTYMK	-0.135929	0.401999
	Elongation factor 1-beta	EEF1B2	0.122032	0.601541
	ATP synthase F(0) complex subunit B1, mitochondrial	ATP5F1	0.0285702	0.0304068
	Myosin regulatory light polypeptide 9	MYL9	0.330796	0.571827
	40S ribosomal protein S12	RPS12	-0.0398661	0.141435
	ATP synthase subunit alpha, mitochondrial	ATP5A1	0.0400041	0.381816
	Proteasome subunit alpha type-1	PSMA1	0.0446243	0.131164
	Proteasome subunit alpha type-3	PSMA3	0.0662651	0.422348
	Proteasome subunit alpha type-4;Proteasome subunit alpha type;Proteasome subunit beta type	PSMA4	-0.071991	0.320358
	Moesin	MSN	-0.00920105	0.0351607
	60S ribosomal protein L13	RPL13	-0.0648022	0.315596
	Protein S100-A4	S100A4	0.0492407	0.0994857
	High mobility group protein B2	HMGB2	-0.193517	0.382021
	Threonine--tRNA ligase, cytoplasmic	TARS	-0.149713	0.51572
	Valine--tRNA ligase	VARS	-0.0948664	0.38991
	Elongation factor 1-gamma	EEF1G	0.157653	1.02097
	Erythrocyte band 7 integral membrane protein	STOM	-0.307734	1.09211
	14-3-3 protein theta	YWHAQ	-0.0221252	0.141359
	60S ribosomal protein L10;60S ribosomal protein L10-like	RPL10;RPL10L	0.170863	0.733792
	Collagen alpha-1(VIII) chain;Vastatin	COL8A1	0.185393	0
	Calnexin	CANX	-0.00540288	0.0351449
	Proteasome subunit alpha type-5	PSMA5	-0.01581	0.0391891
	Proteasome subunit beta type-4	PSMB4	0.0793543	0.374907
	Proteasome subunit beta type-6	PSMB6	-0.25408	0.601287
	Proteasome subunit beta type-5	PSMB5	-0.0705662	0.172159
	Protein-lysine 6-oxidase	LOX	-0.0339311	0.721602
	NADH-ubiquinone oxidoreductase 75 kDa subunit, mitochondrial	NDUFS1	-0.174192	0.63273
	Mitogen-activated protein kinase 1	MAPK1	-0.0978959	0.413276
	Cytosol aminopeptidase	LAP3	0.0488764	0.181015
	Transketolase	TKT	-0.0963739	0.776956
	Myristoylated alanine-rich C-kinase substrate	MARCKS	-0.153243	0.454221
	Endoplasmic reticulum resident protein 29	ERP29	0.0331694	0.131192
	Peroxiredoxin-6	PRDX6	-0.0565859	0.442201
	Flavin reductase (NADPH)	BLVRB	-0.258379	0.864801
	Peroxiredoxin-5, mitochondrial	PRDX5	-0.00456365	0.00828847
	60S ribosomal protein L12	RPL12	-0.0311387	0.101282
	Enoyl-CoA hydratase, mitochondrial	ECHS1	0.0759246	1.04983
	UMP-CMP kinase	CMPK1	-0.091966	0.624184
	Phosphatidylethanolamine-binding protein 1;Hippocampal cholinergic neurostimulating peptide	PEBP1	-0.0380313	0.164924
	Protein disulfide-isomerase A3	PDIA3	0.0547771	0.41199
	Serine/threonine-protein phosphatase 2A 65 kDa regulatory subunit A alpha isoform	PPP2R1A	-0.120163	0.789062
	Glycylpeptide N-tetradecanoyltransferase 1	NMT1	-0.0737133	0.383491
	Alpha-2-macroglobulin receptor-associated protein	LRPAP1	0.111043	0.154247
	Leukocyte elastase inhibitor	SERPINB1	0.03394	0.111504
	Rab GDP dissociation inhibitor alpha	GDI1	0.0380205	0.132198
	S-adenosylmethionine synthase isoform type-2	MAT2A	0.154662	1.01799
	DnaJ homolog subfamily A member 1	DNAJA1	0.193096	0.629712
	Cytochrome b-c1 complex subunit 1, mitochondrial	UQCRC1	0.126313	0.177022
	3-hydroxyisobutyrate dehydrogenase, mitochondrial	HIBADH	-0.187868	1.12372
	Bifunctional purine biosynthesis protein PURH;Phosphoribosylaminoimidazolecarboxamide formyltransferase;IMP cyclohydrolase	ATIC	-0.123543	0.490221
	Heterogeneous nuclear ribonucleoprotein H3	HNRNPH3	-0.0618763	0.179671
	14-3-3 protein beta/alpha;14-3-3 protein beta/alpha, N-terminally processed	YWHAB	-0.0800527	0.226959
	Stress-induced-phosphoprotein 1	STIP1	-0.0895017	0.600336
	Protein S100-A11;Protein S100-A11, N-terminally processed	S100A11	-0.0631135	0.157367
	Interferon-induced guanylate-binding protein 1	GBP1	-0.296602	0.734049
	Kinesin-1 heavy chain	KIF5B	0.0236085	0.405422
	Serine hydroxymethyltransferase, mitochondrial;Serine hydroxymethyltransferase	SHMT2	0.0547428	0.230406
	Heat shock 70 kDa protein 4	HSPA4	-0.067201	0.389771
	Glypican-1;Secreted glypican-1	GPC1	-0.0901543	0.195622
	Catenin alpha-1	CTNNA1	-0.0691102	0.31504
	Prohibitin	PHB	0.0128682	0.0817238
	Serpin B6	SERPINB6	-0.0185814	0.0761414
	Radixin	RDX	0.168308	0.408137
	Myosin-9	MYH9	0.278117	0.65086
	Coatomer subunit beta	COPB2	0.0757999	0.703271
	Glutaredoxin-1	GLRX	-0.285044	0.85089
	26S protease regulatory subunit 7	PSMC2	0.0496572	0.282321
	Dual specificity mitogen-activated protein kinase kinase 2	MAP2K2	0.106059	0.21912
	ATP synthase subunit gamma, mitochondrial	ATP5C1	0.0433966	0.159362
	60S ribosomal protein L4	RPL4	0.0318648	0.266576
	Dihydrolipoyllysine-residue succinyltransferase component of 2-oxoglutarate dehydrogenase complex, mitochondrial	DLST	0.0491511	0.182091
	Transgelin-2	TAGLN2	-0.016805	0.0882008
	Transaldolase	TALDO1	0.0917231	0.441181
	RNA-binding motif protein, X chromosome;RNA-binding motif protein, X chromosome, N-terminally processed;RNA binding motif protein, X-linked-like-1	RBMX;RBMXL1	0.0893752	0.202453
	V-type proton ATPase catalytic subunit A	ATP6V1A	-0.147188	0.857351
	Stress-70 protein, mitochondrial	HSPA9	-0.0226943	0.119121
	40S ribosomal protein S19	RPS19	0.0193799	0.0619128
	60S ribosomal protein L3	RPL3	0.064071	0.253518
	Macrophage-capping protein	CAPG	-0.231464	0.734513
	Adenylyl cyclase-associated protein 2;Adenylyl cyclase-associated protein	CAP2	0.0560538	0.393717
	T-complex protein 1 subunit zeta	CCT6A	0.0142638	0.141661
	Nicotinamide N-methyltransferase	NNMT	-0.100603	0.630266
	60S ribosomal protein L13a	RPL13A;RPL13a	-0.0427876	0.164171
	Malate dehydrogenase, cytoplasmic;Malate dehydrogenase	MDH1	-0.172063	0.866489
	Eukaryotic translation initiation factor 2 subunit 3;Putative eukaryotic translation initiation factor 2 subunit 3-like protein	EIF2S3;EIF2S3L	0.0697937	0.244878
	Isoleucine--tRNA ligase, cytoplasmic	IARS	0.00687218	0.0153037
	Beta-centractin	ACTR1B	-0.0202236	0.0648553
	Leucine-rich PPR motif-containing protein, mitochondrial	LRPPRC	-0.106172	0.431882
	60S ribosomal protein L35	RPL35	-0.183459	0.850956
	Glycerol-3-phosphate dehydrogenase, mitochondrial	GPD2	-0.0847956	0.220577
	Ran-specific GTPase-activating protein	RANBP1	0.10094	0.42993
	26S protease regulatory subunit 6B	PSMC4	0.0354786	0.115644
	Ubiquitin carboxyl-terminal hydrolase 5	USP5	-0.315664	0.866943
	Ran GTPase-activating protein 1	RANGAP1	0.240657	0.39412
	ATP-dependent DNA helicase Q1	RECQL	0.0851269	0.303334
	Crk-like protein	CRKL	-0.0715148	0.349684
	60S ribosomal protein L5	RPL5	0.0301946	0.127001
	60S ribosomal protein L21	RPL21	-0.307089	0.608852
	60S ribosomal protein L28	RPL28	-0.13282	0.642464
	40S ribosomal protein S9	RPS9	-0.071703	0.766459
	40S ribosomal protein S10	RPS10	0.0259024	0.0682873
	Microtubule-associated protein 1B;MAP1B heavy chain;MAP1 light chain LC1	MAP1B	0.0102253	0.0510513
	Glucosamine-6-phosphate isomerase 1;Glucosamine-6-phosphate isomerase	GNPDA1	-0.297688	0.866166
	Transcriptional coactivator YAP1	YAP1	-0.0819543	0.343562
	Ras GTPase-activating-like protein IQGAP1	IQGAP1	-0.0139186	0.103502
	Dolichyl-diphosphooligosaccharide--protein glycosyltransferase subunit STT3A	STT3A	-0.0657139	0.144521
	F-actin-capping protein subunit alpha-2	CAPZA2	0.222661	1.18264
	Glutamine--tRNA ligase	QARS	0.0865943	0.626141
	ATP synthase subunit O, mitochondrial	ATP5O	-0.334515	0.923019
	Prolyl endopeptidase	PREP	-0.220283	0
	Lanosterol synthase	LSS	0.0495237	0.153033
	26S proteasome non-ATPase regulatory subunit 8	PSMD8	-0.127196	0.245461
	Isocitrate dehydrogenase [NADP], mitochondrial	IDH2	-0.29885	0.571354
	Phosphatidylinositol transfer protein beta isoform	PITPNB	0.180184	0.542507
	60S ribosomal protein L34	RPL34	-0.488901	1.08018
	Protein ERGIC-53	LMAN1	0.180722	0.555782
	Fatty acid synthase;[Acyl-carrier-protein] S-acetyltransferase;[Acyl-carrier-protein] S-malonyltransferase;3-oxoacyl-[acyl-carrier-protein] synthase;3-oxoacyl-[acyl-carrier-protein] reductase;3-hydroxyacyl-[acyl-carrier-protein] dehydratase;Enoyl-[acyl-carrier-protein] reductase;Oleoyl-[acyl-carrier-protein] hydrolase	FASN	0.00478617	0.042018
	T-complex protein 1 subunit gamma	CCT3	0.0183996	0.163205
	Elongation factor Tu, mitochondrial	TUFM	-0.139921	0.65323
	Alpha-aminoadipic semialdehyde dehydrogenase	ALDH7A1	-0.133372	0.464767
	Signal recognition particle 9 kDa protein	SRP9;DKFZp564M2223	-0.196188	0.839414
	Serine--tRNA ligase, cytoplasmic	SARS	-0.0711047	0.195205
	Proteasome subunit beta type-3	PSMB3	-0.0742435	0.328277
	Proteasome subunit beta type-2	PSMB2	0.150132	0.559667
	Very long-chain specific acyl-CoA dehydrogenase, mitochondrial	ACADVL	-0.099809	0.342774
	Transmembrane emp24 domain-containing protein 10	TMED10	0.123461	0.811296
	Histidine triad nucleotide-binding protein 1	HINT1	-0.177696	0.519778
	GMP synthase [glutamine-hydrolyzing]	GMPS	-0.00739892	0.0199699
	Guanine nucleotide-binding protein G(q) subunit alpha	GNAQ	-0.136024	0.41519
	Rab GDP dissociation inhibitor beta	GDI2	-0.0859063	0.501733
	Emerin	EMD	0.0292734	0.0582193
	Serpin H1	SERPINH1	0.0400257	0.0656273
	PDZ and LIM domain protein 4	PDLIM4	-0.12738	0.542265
	Vasodilator-stimulated phosphoprotein	VASP	0.0631428	0.32754
	Dynamin-2	DNM2	-0.01378	0.158003
	T-complex protein 1 subunit delta	CCT4	0.0568574	0.536013
	Annexin A11	ANXA11	0.0338415	0.118598
	Ras-related protein Rab-5C	RAB5C	0.0730483	0.216665
	Ras-related protein Rab-7a	RAB7A	0.147855	0.78389
	Galactokinase	GALK1	-0.112879	0.386335
	Translocon-associated protein subunit delta	SSR4	0.161563	1.01658
	B-cell receptor-associated protein 31	BCAP31	0.203529	1.0883
	Hepatoma-derived growth factor	HDGF	0.106449	0.264995
	Calponin-1;Calponin	CNN1	-0.0738405	0.153387
	Heterogeneous nuclear ribonucleoprotein A3	HNRNPA3	0.0311031	0.063137
	6-phosphogluconate dehydrogenase, decarboxylating	PGD	0.0290559	0.0857
	Rap1 GTPase-GDP dissociation stimulator 1	RAP1GDS1	0.131101	0.780846
	Heterogeneous nuclear ribonucleoprotein F;Heterogeneous nuclear ribonucleoprotein F, N-terminally processed	HNRNPF	-0.151173	0.448467
	Spermine synthase	SMS	0.125903	0.794328
	F-actin-capping protein subunit alpha-1	CAPZA1	0.0271486	0.287746
	Biliverdin reductase A	BLVRA	-0.232751	0.367461
	Tricarboxylate transport protein, mitochondrial	SLC25A1	-0.129531	0.256865
	ATP-citrate synthase	ACLY	0.0776488	0.642844
	Succinyl-CoA ligase [ADP/GDP-forming] subunit alpha, mitochondrial	SUCLG1	-0.107374	0
	Coatomer subunit beta	COPB1	0.0261771	0.117448
	Coatomer subunit alpha;Xenin;Proxenin	COPA	0.0452181	0.145065
	Dipeptidyl peptidase 1;Dipeptidyl peptidase 1 exclusion domain chain;Dipeptidyl peptidase 1 heavy chain;Dipeptidyl peptidase 1 light chain	CTSC	-0.367923	0.955485
	Activated RNA polymerase II transcriptional coactivator p15	SUB1	-0.0987352	0.74764
	Arginine--tRNA ligase, cytoplasmic	RARS	-0.0844142	0.348781
	Ubiquitin carboxyl-terminal hydrolase 14;Ubiquitin carboxyl-terminal hydrolase	USP14	0.0460218	0.428804
	Heat shock-related 70 kDa protein 2	HSPA2	-0.0309404	0.0787768
	Sodium/potassium-transporting ATPase subunit beta-3	ATP1B3	0.526713	0.930241
	UV excision repair protein RAD23 homolog B	RAD23B	-0.0265064	0.116514
	Delta-1-pyrroline-5-carboxylate synthase;Glutamate 5-kinase;Gamma-glutamyl phosphate reductase	ALDH18A1	-0.196787	0.396654
	26S proteasome non-ATPase regulatory subunit 4	PSMD4	0.0340068	0.102983
	Exportin-2	CSE1L	0.0358715	0.25503
	Transitional endoplasmic reticulum ATPase	VCP	0.00734393	0.0487865
	Trifunctional enzyme subunit beta, mitochondrial;3-ketoacyl-CoA thiolase	HADHB	0.0544879	0.320734
	Mesencephalic astrocyte-derived neurotrophic factor	MANF	0.22787	1.03816
	Protein SEC13 homolog	SEC13	0.044124	0.113639
	Succinyl-CoA:3-ketoacid coenzyme A transferase 1, mitochondrial	OXCT1	0.157976	0.806408
	Eukaryotic translation initiation factor 3 subunit B	EIF3B	0.0516713	0.528479
	Methionine--tRNA ligase, cytoplasmic	MARS	0.169794	0.552121
	Triosephosphate isomerase	TPI1	-0.160844	1.07282
	Eukaryotic translation initiation factor 3 subunit E	EIF3E	0.0498943	0.323395
	Protein transport protein Sec61 subunit beta	SEC61B	-0.040252	0.175585
	Eukaryotic initiation factor 4A-I	EIF4A1	0.112849	0.7931
	40S ribosomal protein S20	RPS20	-0.0897121	0.203602
	Protein S100-A10	S100A10	-0.219529	0.862998
	Cell division control protein 42 homolog	CDC42	0.137743	0.290868
	Destrin	DSTN	-0.0412273	0.221411
	Glia maturation factor beta	GMFB	-0.222731	0.799049
	Signal peptidase complex subunit 3	SPCS3	0.160748	0.183909
	Ras-related protein Rab-2A	RAB2A	0.0915311	0.912326
	Ubiquitin-conjugating enzyme E2 N;Putative ubiquitin-conjugating enzyme E2 N-like	UBE2N;UBE2NL	-0.062266	0.152585
	Ras-related protein Rab-14	RAB14	0.210702	0.32501
	Actin-related protein 2	ACTR2	-0.0281347	0.0808595
	COP9 signalosome complex subunit 2	COPS2	-0.121582	0.230004
	ADP-ribosylation factor 1;ADP-ribosylation factor 3	ARF1;ARF3	0.238059	0.448499
	ATP-binding cassette sub-family E member 1	ABCE1	-0.124244	0.459286
	Ras-related protein Rap-1b;Ras-related protein Rap-1b-like protein	RAP1B	0.168861	0.911504
	40S ribosomal protein S3a	RPS3A	-0.0865746	0.583234
	60S ribosomal protein L26	RPL26	0.237549	0.847605
	60S ribosomal protein L15;Ribosomal protein L15	RPL15	0.0902545	0.50797
	60S ribosomal protein L27	RPL27	-0.0346788	0.123975
	Transforming protein RhoA	RHOA	0.189341	0.733056
	Rho-related GTP-binding protein RhoE	RND3;ARHE	-0.471655	1.26841
	10 kDa heat shock protein, mitochondrial	HSPE1	0.0814501	0.442731
	Beta-2-microglobulin;Beta-2-microglobulin form pI 5.3	B2M	-0.0388476	0.0715977
	Small ubiquitin-related modifier 2	SUMO2	-0.198371	0.520372
	Heterogeneous nuclear ribonucleoprotein K	HNRNPK	-0.0756098	0.71287
	14-3-3 protein gamma;14-3-3 protein gamma, N-terminally processed	YWHAG	-0.109397	0.368197
	Ras-related protein R-Ras2	RRAS2	-0.166163	0.298882
	40S ribosomal protein S7	RPS7	0.0960986	0.27167
	Serine/threonine-protein phosphatase PP1-alpha catalytic subunit;Serine/threonine-protein phosphatase	PPP1CA	0.0261211	0.110689
	Serine/threonine-protein phosphatase PP1-beta catalytic subunit;Serine/threonine-protein phosphatase	PPP1CB	-0.0637531	0.141671
	26S protease regulatory subunit 4	PSMC1	0.072347	0.292984
	26S protease regulatory subunit 8	PSMC5	-0.102371	0.790286
	40S ribosomal protein S8	RPS8	0.111705	0.876486
	40S ribosomal protein S16	RPS16	-0.0679455	0.285781
	14-3-3 protein epsilon	YWHAE	-0.0263398	0.115282
	40S ribosomal protein S23	RPS23	-0.00077947	0.00120832
	40S ribosomal protein S18	RPS18	-0.0586859	0.27101
	40S ribosomal protein S29	RPS29	-0.0126073	0.0272423
	40S ribosomal protein S13	RPS13	-0.0909411	0.644682
	Small nuclear ribonucleoprotein F	SNRPF	0.131082	1.02807
	Thymosin beta-4;Hematopoietic system regulatory peptide	TMSB4X	-0.157532	0.417172
	ADP-ribosylation factor 6	ARF6	0.85856	1.18818
	60S ribosomal protein L7a	RPL7A	-0.0629183	0.3057
	Eukaryotic peptide chain release factor subunit 1	ETF1	0.054835	0.387052
	40S ribosomal protein S4, X isoform	RPS4X	0.0535075	0.210646
	Serine/threonine-protein phosphatase 2A catalytic subunit alpha isoform;Serine/threonine-protein phosphatase 2A catalytic subunit beta isoform;Serine/threonine-protein phosphatase	PPP2CA;PPP2CB	0.0474822	0.144231
	60S ribosomal protein L23a	RPL23A	-0.0040404	0.036917
	40S ribosomal protein S6	RPS6	0.0444196	0.139749
	Histone H4	HIST1H4A	-0.489624	0.687278
	Ras-related protein Rab-1A	RAB1A	0.182674	0.811764
	60S ribosomal protein L23	RPL23	0.105955	0.429142
	40S ribosomal protein S25	RPS25	0.0224826	0.0734969
	40S ribosomal protein S28	RPS28	0.212414	0.83742
	Guanine nucleotide-binding protein G(I)/G(S)/G(T) subunit beta-1	GNB1	0.00585556	0.0295914
	60S ribosomal protein L30	RPL30	0.276343	0.41688
	60S ribosomal protein L31	RPL31	0.119229	0.861421
	60S ribosomal protein L10a	RPL10A	0.0269496	0.100674
	60S ribosomal protein L11	RPL11	-0.0670369	0.15797
	60S ribosomal protein L8	RPL8	0.0272458	0.0938801
	Peptidyl-prolyl cis-trans isomerase A;Peptidyl-prolyl cis-trans isomerase A, N-terminally processed;Peptidyl-prolyl cis-trans isomerase	PPIA	0.0183779	0.128772
	Peptidyl-prolyl cis-trans isomerase FKBP1A;Peptidyl-prolyl cis-trans isomerase	FKBP1A;FKBP12-Exip2	-0.0448138	0.313821
	Growth factor receptor-bound protein 2	GRB2	0.0574239	0.231537
	14-3-3 protein zeta/delta	YWHAZ	-0.0311044	0.154911
	Dynein light chain 1, cytoplasmic	DYNLL1	0.118165	0.161698
	60S ribosomal protein L38	RPL38	0.158939	1.06388
	40S ribosomal protein S21	RPS21	-0.00282669	0.00867446
	Guanine nucleotide-binding protein subunit beta-2-like 1;Guanine nucleotide-binding protein subunit beta-2-like 1, N-terminally processed	GNB2L1	-0.0776927	0.473462
	Thymosin beta-10	TMSB10	-0.0576572	0.0377406
	Nuclease-sensitive element-binding protein 1	YBX1	0.162359	0.828048
	Tropomyosin alpha-4 chain	TPM4	-0.0518277	0.30054
	Tropomyosin alpha-4 chain	TPM4	0.00722853	0.0198703
	Actin, alpha cardiac muscle 1;Actin, alpha skeletal muscle	ACTC1;ACTA1	-0.00105286	0.00217773
	Elongation factor 1-alpha 1;Putative elongation factor 1-alpha-like 3;Elongation factor 1-alpha	EEF1A1;EEF1A1P5	0.100555	1.06586
	Tubulin alpha-1B chain;Tubulin alpha-4A chain	TUBA1B;TUBA4A	-0.049029	0.310132
	Platelet-activating factor acetylhydrolase IB subunit beta	PAFAH1B2	-0.168447	0.770755
	Glutathione S-transferase omega-1	GSTO1	-0.0405216	0.122977
	DNA-dependent protein kinase catalytic subunit	PRKDC	-0.0128193	0.112909
	Nucleobindin-2;Nesfatin-1	NUCB2;Nucb2	-0.044658	0.0802924
	Brain acid soluble protein 1	BASP1	-0.00327492	0.0180724
	Enhancer of rudimentary homolog	ERH	-0.0554638	0.198886
	Serine/arginine-rich splicing factor 3	SRSF3	-0.094436	0.424132
	Disabled homolog 2	DAB2	-0.32486	0.848631
	Phosphate carrier protein, mitochondrial	SLC25A3	0.00495593	0.0190953
	Peptidyl-prolyl cis-trans isomerase FKBP3	FKBP3	0.0324771	0.111474
	Receptor expression-enhancing protein 5;Receptor expression-enhancing protein	REEP5	0.215258	0.944082
	Heterogeneous nuclear ribonucleoprotein U	HNRNPU	-0.119795	1.28621
	Protein SET;Protein SETSIP	SET;SETSIP	0.109285	0.396957
	Adenylyl cyclase-associated protein 1	CAP1	0.058609	0.347759
	ATP-dependent 6-phosphofructokinase, platelet type	PFKP	-0.0807826	0.700276
	Transgelin	TAGLN	0.00482559	0.0169421
	2-oxoglutarate dehydrogenase, mitochondrial	OGDH	-0.0115827	0.0270346
	60S ribosomal protein L18a	RPL18A	0.136964	0.263648
	Dual specificity mitogen-activated protein kinase kinase 1	MAP2K1	-0.199386	0.62328
	Peptidyl-prolyl cis-trans isomerase FKBP4;Peptidyl-prolyl cis-trans isomerase FKBP4, N-terminally processed	FKBP4	0.0874532	0.165555
	Procollagen-lysine,2-oxoglutarate 5-dioxygenase 1	PLOD1	0.142804	0.687654
	Nucleobindin-1	NUCB1	0.0102832	0.0219527
	60S ribosomal protein L6	RPL6	-0.0678743	0.231891
	A-kinase anchor protein 12	AKAP12	0.0798759	0.262336
	Caveolin-1;Caveolin	CAV1	-0.148396	0.821618
	Lamin-B2	LMNB2	-0.0203031	0.0955069
	1,4-alpha-glucan-branching enzyme	GBE1	0.0326176	0.134473
	Lactoylglutathione lyase	GLO1	-0.208706	1.13735
	14-3-3 protein eta	YWHAH	0.137414	0.477094
	Caldesmon	CALD1	-0.054999	0.490086
	Glutamine--fructose-6-phosphate aminotransferase [isomerizing] 1	GFPT1	0.0880496	0.650561
	Proteasome activator complex subunit 1	PSME1	-0.0550168	0.270965
	Peroxiredoxin-1	PRDX1	-0.0581055	0.542617
	Complement component 1 Q subcomponent-binding protein, mitochondrial	C1QBP	0.107595	0.143457
	KH domain-containing, RNA-binding, signal transduction-associated protein 1	KHDRBS1	-0.163073	0.480393
	Apoptosis regulator BAX	BAX	-0.0708116	0.561448
	Prolow-density lipoprotein receptor-related protein 1;Low-density lipoprotein receptor-related protein 1 85 kDa subunit;Low-density lipoprotein receptor-related protein 1 515 kDa subunit;Low-density lipoprotein receptor-related protein 1 intracellular domain	LRP1	0.00593758	0.0330394
	Rho GTPase-activating protein 1	ARHGAP1	-0.0519447	0.118261
	Serine/threonine-protein phosphatase 2B catalytic subunit alpha isoform;Serine/threonine-protein phosphatase	PPP3CA	-0.119995	0.394479
	ATP-dependent RNA helicase A	DHX9	0.0440896	0.0977325
	Quinone oxidoreductase	CRYZ	-0.171801	0.887302
	Lactadherin;Lactadherin short form;Medin	MFGE8	0.13049	0.265296
	Neuroblast differentiation-associated protein AHNAK	AHNAK	-0.0266965	0.476152
	Nexilin	NEXN	-0.161359	0.89872
	Polypeptide N-acetylgalactosaminyltransferase 2;Polypeptide N-acetylgalactosaminyltransferase 2 soluble form	GALNT2	0.0890261	0.264677
	AP-1 complex subunit beta-1	AP1B1	-0.113788	0.599717
	Secernin-1	SCRN1	-0.137987	0.513667
	Twinfilin-1	TWF1	0.0371532	0.142947
	Aspartyl/asparaginyl beta-hydroxylase	ASPH	0.0775013	0.471165
	Follistatin-related protein 1	FSTL1	-0.192096	0.832791
	Interleukin enhancer-binding factor 3	ILF3	-0.133294	0.589223
	Vesicular integral-membrane protein VIP36	LMAN2	-0.0131645	0.0587029
	Protein flightless-1 homolog	FLII	-0.144187	0.434154
	Heterogeneous nuclear ribonucleoprotein A0	HNRNPA0	-0.0624383	0.234171
	Peroxiredoxin-4	PRDX4	0.0130205	0.0402767
	Serine/threonine-protein kinase PAK 2;PAK-2p27;PAK-2p34	PAK2	0.101454	0.224338
	26S proteasome non-ATPase regulatory subunit 2	PSMD2	0.112301	0.630557
	Transcription intermediary factor 1-beta	TRIM28	0.0408885	0.130337
	Ras GTPase-activating protein-binding protein 1	G3BP1	-0.0678062	0.295606
	Inactive tyrosine-protein kinase 7	PTK7	-0.120469	0.20575
	Eukaryotic translation initiation factor 3 subunit I	EIF3I	0.0962219	0.426434
	Cytoplasmic dynein 1 intermediate chain 2	DYNC1I2	0.170587	0.594779
	NAD(P) transhydrogenase, mitochondrial	NNT	-0.168929	1.07991
	Phosphatidylinositol-binding clathrin assembly protein	PICALM	0.0234254	0.132574
	Tubulin beta-3 chain	TUBB3	0.114842	0.569472
	Dynactin subunit 2	DCTN2	-0.0430387	0.190403
	Ras-related protein Rab-32	RAB32	0.0431728	0.160146
	Spectrin alpha chain, non-erythrocytic 1	SPTAN1	0.0288048	0.143507
	Tubulin beta-2A chain;Tubulin beta-2B chain	TUBB2A;TUBB2B	0.059988	0.406062
	Cytoskeleton-associated protein 5	CKAP5	-0.00457255	0.00856159
	Cold-inducible RNA-binding protein	CIRBP	0.0774593	0.11025
	Coactosin-like protein	COTL1	-0.10391	0.380028
	Heterogeneous nuclear ribonucleoprotein D0	HNRNPD	0.031805	0.216367
	Eukaryotic translation initiation factor 3 subunit A	EIF3A	0.0963891	0.520844
	Ubiquitin-associated protein 2-like	UBAP2L	0.00459989	0.016872
	Dihydropyrimidinase-related protein 3	DPYSL3	-0.111859	0.655265
	Cytoplasmic dynein 1 heavy chain 1	DYNC1H1	-0.0469748	0.530408
	Eukaryotic initiation factor 4A-II;Eukaryotic initiation factor 4A-II, N-terminally processed	EIF4A2	-0.0540466	0.118097
	Src substrate cortactin	CTTN	-0.0519384	0.211991
	Reticulocalbin-2	RCN2	0.0928599	0.245592
	E3 ubiquitin/ISG15 ligase TRIM25	TRIM25	-0.103474	0.469087
	Filamin-C	FLNC	0.00690715	0.0504394
	Peptidyl-prolyl cis-trans isomerase FKBP8;Peptidyl-prolyl cis-trans isomerase	FKBP8	-0.360537	1.00602
	Caprin-1	CAPRIN1	0.193748	0.802855
	Neutral alpha-glucosidase AB	GANAB	0.0610841	0.182187
	Major vault protein	MVP	0.0613384	0.705048
	LIM and SH3 domain protein 1	LASP1	-0.166331	0.834924
	Importin subunit beta-1	KPNB1	0.0755081	0.359226
	Nuclear mitotic apparatus protein 1	NUMA1	0.0806478	0.230054
	26S proteasome non-ATPase regulatory subunit 6	PSMD6	-0.0855986	0.492002
	Septin-2	2022-09-02	0.0350278	0.545107
	Lysine--tRNA ligase	KARS	0.0433267	0.421752
	Eukaryotic translation initiation factor 4H	EIF4H	0.0887032	0.308694
	Early endosome antigen 1	EEA1	-0.164474	0.660668
	Platelet-activating factor acetylhydrolase IB subunit gamma	PAFAH1B3	-0.168144	0.370642
	Astrocytic phosphoprotein PEA-15	PEA15	0.113651	0.930206
	Plectin	PLEC	-0.0600255	0.898983
	Inorganic pyrophosphatase	PPA1	-0.0679022	0.453807
	Non-POU domain-containing octamer-binding protein	NONO	0.0100721	0.0695497
	Nicotinate-nucleotide pyrophosphorylase [carboxylating]	QPRT	-0.0279039	0.0568347
	Reticulocalbin-1	RCN1	-0.0376199	0.164666
	Poly(rC)-binding protein 1	PCBP1	-0.0665296	0.308273
	Poly(rC)-binding protein 2	PCBP2	-0.115833	0.667075
	Ras suppressor protein 1	RSU1	-0.125353	0.877122
	Calponin-3;Calponin	CNN3	-0.16516	0.841946
	Splicing factor 1	SF1	0.0103547	0.0489104
	ELAV-like protein 1	ELAVL1	-0.0839831	0.223495
	Myosin light chain kinase, smooth muscle;Myosin light chain kinase, smooth muscle, deglutamylated form	MYLK	-0.186276	0.791833
	Vesicle-associated membrane protein 3	VAMP3	0.0669734	0.787961
	Septin-7	2022-09-07	-0.0756976	0.40314
	Proteasomal ubiquitin receptor ADRM1	ADRM1	0.282645	1.0702
	UDP-N-acetylhexosamine pyrophosphorylase;UDP-N-acetylgalactosamine pyrophosphorylase;UDP-N-acetylglucosamine pyrophosphorylase	UAP1	0.123088	0.731495
	26S proteasome non-ATPase regulatory subunit 5	PSMD5	-0.0102234	0.0296464
	Cysteine and glycine-rich protein 2	CSRP2	-0.40718	1.00833
	DNA damage-binding protein 1	DDB1	-0.102058	0.836623
	Hsp90 co-chaperone Cdc37;Hsp90 co-chaperone Cdc37, N-terminally processed	CDC37	-0.00207392	0.00718908
	Extracellular matrix protein 1	ECM1	0.0912161	0.305807
	Drebrin	DBN1	0.112818	0.239373
	Fascin	FSCN1	-0.0229568	0.155755
	Gamma-interferon-inducible protein 16	IFI16	-0.0465171	0.10549
	2,4-dienoyl-CoA reductase, mitochondrial	DECR1	-0.165862	0.702619
	UTP--glucose-1-phosphate uridylyltransferase	UGP2	-0.00225321	0.00718248
	Heterogeneous nuclear ribonucleoprotein U-like protein 2	HNRNPUL2;HNRNPUL2-BSCL2	-0.142558	1.29632
	Prolyl 3-hydroxylase 1	LEPRE1	-0.0473804	0.142119
	Very-long-chain 3-oxoacyl-CoA reductase	HSD17B12	0.21553	0.449208
	Putative heat shock protein HSP 90-beta 2	HSP90AB2P	-0.0351168	0.0296717
	Caspase recruitment domain-containing protein 16;Caspase;Caspase-1;Caspase-1 subunit p20;Caspase-1 subunit p10	CARD16;CASP1	0.30076	0
	Probable E3 ubiquitin-protein ligase HERC4	HERC4	0.00303777	0.0105706
	Heterochromatin protein 1-binding protein 3	HP1BP3	-0.152717	0.991564
	SH3 domain-binding glutamic acid-rich-like protein 3	SH3BGRL3	0.296719	0.882335
	E3 ubiquitin-protein ligase UBR4	UBR4	0.106996	0.375839
	Atlastin-3	ATL3	-0.0104777	0.0517175
	Nucleoredoxin	NXN	-0.257318	0.905446
	Twinfilin-2	TWF2	-0.0826753	0.174176
	Calcium-binding mitochondrial carrier protein SCaMC-1	SLC25A24	0.059241	0.189125
	Polymerase I and transcript release factor	PTRF	0.00756645	0.0292474
		TPM1	0.0632267	0.251764
	Staphylococcal nuclease domain-containing protein 1	SND1	0.0802733	1.05566
	Eukaryotic translation initiation factor 3 subunit M	EIF3M	0.0743516	0.276318
	Cytoplasmic FMR1-interacting protein 1	CYFIP1	0.0633895	0.267588
	KDEL motif-containing protein 2	KDELC2	0.291691	0.534854
	Kinectin	KTN1	0.0202554	0.0763276
	THO complex subunit 4	ALYREF	0.119391	0.257989
	Cullin-associated NEDD8-dissociated protein 1	CAND1	0.0108687	0.0458665
	Histone-arginine methyltransferase CARM1	CARM1	0.0135225	0.0424716
	Protein NOXP20	FAM114A1	0.141328	0.763187
	Ankyrin repeat domain-containing protein 13A	ANKRD13A	0.215715	0.403057
	Leucine-rich repeat-containing protein 47	LRRC47	-0.28724	1.17853
	Rho GTPase-activating protein 18	ARHGAP18	-0.0357412	0.149888
	Actin filament-associated protein 1	AFAP1	0.0652669	0.247442
	NHL repeat-containing protein 2	NHLRC2	-0.18789	0
	Thioredoxin domain-containing protein 5	TXNDC5	0.0261714	0.126863
	Plasminogen activator inhibitor 1 RNA-binding protein	SERBP1	0.323776	0.724468
	DCC-interacting protein 13-beta	APPL2	-0.0501461	0.362198
	Probable glutathione peroxidase 8;Glutathione peroxidase	GPX8	-0.0183392	0.0255423
	Programmed cell death 6-interacting protein	PDCD6IP	-0.0737069	0.641691
	PEST proteolytic signal-containing nuclear protein	PCNP	-0.122937	0.415069
	Palladin	PALLD	-0.283215	1.30046
	Protein NDRG1	NDRG1	-0.11392	0.373792
	Heat shock protein 105 kDa	HSPH1	0.150818	0.466126
	Acidic leucine-rich nuclear phosphoprotein 32 family member B	ANP32B	-0.164392	0.382747
	Serine protease HTRA1	HTRA1	-0.128841	0.598174
	Histone deacetylase 2;Histone deacetylase 1	HDAC2;HDAC1	-0.241327	0.618724
	Signal transducing adapter molecule 1	STAM	-0.156492	0.423097
	Gamma-glutamyl hydrolase	GGH	0.0853259	0.303897
	COP9 signalosome complex subunit 5	COPS5	0.0306238	0.214688
	Far upstream element-binding protein 2	KHSRP	0.0491536	0.269702
	Transportin-1	TNPO1	-0.0767365	0.436705
	Probable ubiquitin carboxyl-terminal hydrolase FAF-X;Probable ubiquitin carboxyl-terminal hydrolase FAF-Y	USP9X;USP9Y	0.0224241	0.143914
	Lipoma-preferred partner	LPP	-0.034399	0.135432
	Protein kinase C delta-binding protein	PRKCDBP	-0.152343	1.04986
	Myeloid-derived growth factor	MYDGF	0.26771	1.17136
	Endoplasmic reticulum-Golgi intermediate compartment protein 1	ERGIC1	0.0202293	0.109459
	Fermitin family homolog 2	FERMT2	-0.186883	0.804784
	Leucine-rich repeat-containing protein 59	LRRC59	0.139516	0.525278
	Peptidyl-prolyl cis-trans isomerase FKBP10	FKBP10	-0.0813319	0.504333
	Optineurin	OPTN	-0.0304203	0.0674473
	Reticulocalbin-3	RCN3	0.126805	0.886745
	Regulator of microtubule dynamics protein 1	RMDN1	-0.0238158	0.152907
	Protein S100-A16	S100A16	0.16424	0.610848
	Phosphoglucomutase-2	PGM2	-0.0840276	0.18523
	PDZ and LIM domain protein 5	PDLIM5	0.0356369	0.131562
	PRKC apoptosis WT1 regulator protein	PAWR	-0.250315	1.12113
	Cytosolic non-specific dipeptidase	CNDP2	-0.0652332	0.139064
	Vacuolar protein sorting-associated protein 35	VPS35	0.0973021	0.572037
	Niban-like protein 1	FAM129B	-0.0297324	0.206094
	Proteasome subunit beta type-7	PSMB7	-0.0082442	0.0631151
	Prefoldin subunit 5	PFDN5	0.0372264	0.170286
	Protein deglycase DJ-1	PARK7	-0.120549	0.855664
	Synaptic vesicle membrane protein VAT-1 homolog	VAT1	-0.240284	0.639973
	Protein S100-A13	S100A13	-0.0489966	0.285046
	Nucleosome assembly protein 1-like 4	NAP1L4	-0.0172793	0.0760918
	T-complex protein 1 subunit eta	CCT7	-0.065005	0.321236
	Coronin-1B;Coronin	CORO1B	-0.0637582	0.205133
	Endoplasmic reticulum resident protein 44	ERP44	0.0821069	0.12328
	Extended synaptotagmin-1	ESYT1	0.147701	1.109
	COP9 signalosome complex subunit 4	COPS4	0.0024058	0.00417465
	Transmembrane protein 43	TMEM43	-0.0139554	0.114653
	Tubulin beta-6 chain	TUBB6	0.0760072	0.363233
	1,2-dihydroxy-3-keto-5-methylthiopentene dioxygenase	ADI1	0.0315965	0.127206
	Transmembrane protein 109	TMEM109	0.146766	0
	Acetyl-CoA acetyltransferase, cytosolic	ACAT2	-0.0168705	0.0980196
	AP-1 complex subunit mu-1	AP1M1	0.0564232	0.175733
	Ras-related protein Rab-34	RAB34	-0.0999845	0.352211
	182 kDa tankyrase-1-binding protein	TNKS1BP1	-0.199205	0.832251
	Ras-related protein Rab-1B	RAB1B	0.105995	0.220848
	TRIO and F-actin-binding protein	TRIOBP	-0.0923875	0.34529
	Thioredoxin-related transmembrane protein 1	TMX1	-0.0211582	0.0450862
	Uncharacterized protein C1orf198	C1orf198	-0.460718	1.21336
	Charged multivesicular body protein 4b	CHMP4B	-0.377092	0.908237
	GDP-fucose protein O-fucosyltransferase 1	POFUT1	0.147158	0.228931
	Aminopeptidase B	RNPEP	-0.163315	0.840081
	Golgi reassembly-stacking protein 2	GORASP2	-0.168245	0.404354
	Calcyclin-binding protein	CACYBP	0.0388692	0.29252
	Synaptic vesicle membrane protein VAT-1 homolog-like	VAT1L	-0.228168	1.13188
	Endosialin	CD248	-0.129709	0.540941
	Adipocyte plasma membrane-associated protein	APMAP	-0.0487277	0.190718
	Ras-related protein Rab-18	RAB18	0.18597	0.48799
	Dynein light chain roadblock-type 1;Dynein light chain roadblock-type 2	DYNLRB1;DYNLRB2	-0.0397924	0.146413
	PDZ and LIM domain protein 7	PDLIM7	-0.119455	0.286134
	Phenylalanine--tRNA ligase beta subunit	FARSB	-0.235465	1.05627
	SPATS2-like protein	SPATS2L	-0.00159327	0.00286403
	Alpha-parvin	PARVA	0.0149174	0.0731059
	ATPase family AAA domain-containing protein 3A	ATAD3A	-0.1354	0.396706
	UDP-glucose:glycoprotein glucosyltransferase 1	UGGT1	0.131145	0.679289
	Very-long-chain enoyl-CoA reductase	TECR	0.0348091	0.0705045
	Myoferlin	MYOF	-0.0254205	0.137331
	EH domain-containing protein 2	EHD2	-0.192436	1.27538
	Ankycorbin	RAI14	0.00486565	0.0262506
	Ribosome-binding protein 1	RRBP1	-0.0655727	0.368438
	Ataxin-10	ATXN10	-0.243254	0.753848
	SUMO-activating enzyme subunit 1;SUMO-activating enzyme subunit 1, N-terminally processed	SAE1	0.0251369	0.0624482
	C-type mannose receptor 2	MRC2	-0.0342693	0.116016
	7-dehydrocholesterol reductase	DHCR7	-0.0325584	0.114447
	Glyoxylate reductase/hydroxypyruvate reductase	GRHPR	-0.0697791	0.218261
	Gamma-adducin	ADD3	-0.0498072	0.114961
	Switch-associated protein 70	SWAP70	-0.12705	0.358451
	Ubiquilin-2	UBQLN2	-0.360546	1.20702
	Prenylcysteine oxidase 1	PCYOX1	0.153262	0.97542
	Prefoldin subunit 2	PFDN2	0.0903962	0.260282
	GTP:AMP phosphotransferase AK3, mitochondrial	AK3	-0.352488	1.25522
	N-acetyl-D-glucosamine kinase	NAGK	0.00276629	0.00798653
	Drebrin-like protein	DBNL	0.0390205	0.247508
	Protein CDV3 homolog	CDV3	0.0716629	0.309083
	Coronin-1C;Coronin	CORO1C	-0.161065	0.79429
	Apoptosis-associated speck-like protein containing a CARD	PYCARD	-0.231832	0.7555
	Pre-mRNA-processing factor 19	PRPF19	0.0173839	0.0399618
	Synaptopodin-2	SYNPO2	-0.223874	0.902352
	Ras GTPase-activating protein-binding protein 2	G3BP2	-0.173298	0.50456
	Melanoma-associated antigen D2	MAGED2	-0.227836	0.512981
	26S proteasome non-ATPase regulatory subunit 13	PSMD13	0.139903	0.386804
	NSFL1 cofactor p47	NSFL1C	-0.0205771	0.102023
	Proliferation-associated protein 2G4	PA2G4	-0.0407651	0.965808
	UPF0568 protein C14orf166	C14orf166	-0.237701	0.826509
	RuvB-like 2	RUVBL2	-0.179505	0.386332
	RuvB-like 1	RUVBL1	-0.143733	0.555039
	Nuclear migration protein nudC	NUDC	0.0541236	0.160312
	Nck-associated protein 1	NCKAP1	-0.184512	0.759735
	A-kinase anchor protein 2	AKAP2	0.238864	0.961698
	Calcium-regulated heat stable protein 1	CARHSP1	-0.120048	0.198598
	Suppressor of G2 allele of SKP1 homolog	SUGT1	-0.049312	0.126277
	Acyl-coenzyme A thioesterase 9, mitochondrial	ACOT9	-0.0986621	0.7079
	Oligoribonuclease, mitochondrial	REXO2	-0.170268	0.401002
	Serine-threonine kinase receptor-associated protein	STRAP	0.030049	0.531388
	tRNA-splicing ligase RtcB homolog	RTCB	-0.0738265	0.340077
	Talin-1	TLN1	-0.0561117	0.777636
	Protein phosphatase methylesterase 1	PPME1	0.00318336	0.00678366
	Coatomer subunit gamma-1	COPG1	0.064682	0.317158
	Chloride intracellular channel protein 4	CLIC4	-0.125134	0.472426
	EMILIN-1	EMILIN1	0.165272	0.151266
	Mitochondrial carrier homolog 2	MTCH2	-0.23125	0.92943
	Adenylate kinase isoenzyme 5	AK5	0.00836118	0.0277843
	Sulfide:quinone oxidoreductase, mitochondrial	SQRDL	0.00917753	0.0141176
